# Supplementary material for: Integrated Proteotranscriptomics of the Hypothalamus Reveals Altered Regulation Associated with the FecB Mutation in the BMPR1B Gene That Affects Prolificacy in Small Tail Han Sheep
Source: Biology (Basel). 2022 Dec 30;12(1):72. doi: 10.3390/biology12010072 (PMC9856028; doi:10.3390/biology12010072)
Supplement: Supplementary file 1 [file biology-12-00072-s001.zip]

Archive with 5 entries (4 files):
- Supplementary files/Figure S1.pdf
- Supplementary files/Figure S2.pdf
- Supplementary files/supplimentary Figure S1 and S2.docx
- Supplementary files/supplimentary table.xlsx
- Supplementary files/
