# Supplementary material for: Integrated Proteotranscriptomics of the Hypothalamus Reveals Altered Regulation Associated with the FecB Mutation in the BMPR1B Gene That Affects Prolificacy in Small Tail Han Sheep
Source: Biology (Basel). 2022 Dec 30;12(1):72. doi: 10.3390/biology12010072 (PMC9856028; doi:10.3390/biology12010072)
Supplement: Supplementary file 1 [file biology-12-00072-s001.zip › Supplementary files/supplimentary table.xlsx]

## Sheet: Table S1
Table S1. Search parameters used for protein identification
Item	Value
Enzyme	Trypsin
Max Missed Cleavages	2
Fixed modifications	Carbamidomethyl (C),
	TMT6/10plex (N-term), TMT6/10plex (K)
Variable modifications	Oxidation (M), TMT 6plex (Y)
Peptide Mass Tolerance	± 20 ppm
Fragment Mass Tolerance	0.1Da
Database pattern	Decoy
Peptide FDR	≤0.01
Protein Quantification	The protein ratios are calculated as the median of only unique peptides of the protein
Experimental Bias	Normalizes all peptide ratios by the median protein ratio. The median protein ratio should be 1 after the normalization.

## Sheet: Table S2
Table S2 A list of the identified proteins in hypothalamus
Accession	Description	Coverage	Unique Peptides	Peptides	PSMs	AAs	MW [kDa]	calc. pI	WW_L_H-1/REF	WW_L_H-1/REF Count	WW_L_H-1/REF Variability [%]	WW_L_H-2/REF	WW_L_H-2/REF Count	WW_L_H-2/REF Variability [%]	WW_L_H-3/REF	WW_L_H-3/REF Count	WW_L_H-3/REF Variability [%]	BB_L_H-1/REF	BB_L_H-1/REF Count	BB_L_H-1/REF Variability [%]	BB_L_H-2/REF	BB_L_H-2/REF Count	BB_L_H-2/REF Variability [%]	BB_L_H-3/REF	BB_L_H-3/REF Count	BB_L_H-3/REF Variability [%]	BB_F_H-1/REF	BB_F_H-1/REF Count	BB_F_H-1/REF Variability [%]	BB_F_H-2/REF	BB_F_H-2/REF Count	BB_F_H-2/REF Variability [%]	BB_F_H-3/REF	BB_F_H-3/REF Count	BB_F_H-3/REF Variability [%]	WW_F_H-1/REF	WW_F_H-1/REF Count	WW_F_H-1/REF Variability [%]	WW_F_H-2/REF	WW_F_H-2/REF Count	WW_F_H-2/REF Variability [%]	WW_F_H-3/REF	WW_F_H-3/REF Count	WW_F_H-3/REF Variability [%]
XP_004022534.1	PREDICTED: mitochondrial import inner membrane translocase subunit Tim8 A [Ovis aries]	93.81	7	7	24	97	11.0073	5.16064	1.0807	9	2.33933	1.15123	6	4.78001	1.03213	9	4.62483	0.994871	9	3.17323	0.943239	6	4.42551	1.02659	9	3.98934	0.981423	9	4.27581	0.960642	6	0.696765	0.862784	9	8.8815	0.987231	9	4.74259	0.914437	6	5.79339	1.08644	9	4.06935
NP_001009484.1	cofilin-1 [Ovis aries]	90.36	19	22	302	166	18.5066	8.00146	0.99412	87	9.8639	0.965917	97	6.95134	0.96158	78	7.79207	0.987566	87	6.78898	0.978368	97	6.35913	0.995705	78	5.62219	1.00348	87	6.31404	1.02745	97	5.63826	1.03683	78	6.58898	1.00763	87	3.80119	1.03212	97	5.84708	0.998682	78	4.37476
XP_012030893.2	PREDICTED: triosephosphate isomerase isoform X1 [Ovis aries]	89.22	12	12	236	167	17.9273	5.57959	0.975921	85	9.58171	0.971887	78	8.44251	0.958581	72	9.25877	1.01357	85	6.91888	0.991301	78	6.58642	0.972175	72	5.51417	1.01684	85	5.60342	1.00778	78	4.98217	1.0547	72	6.66439	0.998659	85	6.61438	1.03385	78	6.20562	1.01482	72	4.43349
XP_004022295.1	PREDICTED: ribonuclease UK114 isoform X1 [Ovis aries]	88.32	9	9	89	137	14.3176	8.11865	1.01302	28	7.06464	1.00112	30	4.84089	0.970168	29	5.25194	1.01057	28	8.70247	0.892149	30	12.6117	1.06668	29	11.3624	1.11625	28	7.79394	1.03062	30	5.86035	0.983572	29	4.03558	0.872269	28	14.5596	1.06288	30	7.6437	0.94486	29	7.4884
XP_012032912.1	PREDICTED: voltage-dependent anion-selective channel protein 1 isoform X1 [Ovis aries]	87.99	18	20	602	283	30.7216	8.54346	0.980143	181	7.01048	1.00899	167	8.94674	0.982276	196	8.9388	1.02705	181	5.23644	0.972185	167	7.40974	0.983659	196	5.19131	1.01711	181	4.89547	0.98634	167	5.38539	1.04562	196	8.796	0.979127	181	4.97	1.02028	167	8.21997	0.978967	196	4.54356
NP_001295507.1	peptidylprolyl isomerase A (cyclophilin A) [Ovis aries]	87.2	13	15	437	164	17.8578	8.1626	0.996167	143	6.1555	0.966993	130	7.67654	0.961748	144	9.1799	1.02284	143	4.72514	1.00546	130	5.20018	1.00209	144	5.0747	1.00449	143	5.47089	1.0108	130	6.18853	1.04172	144	7.68964	0.97837	143	4.55103	1.02015	130	5.70769	0.993624	144	4.73483
NP_001239113.1	alpha-synuclein [Ovis aries]	87.14	9	9	102	140	14.4532	4.729	1.12774	30	5.28827	1.23042	34	14.5887	1.05606	37	6.18889	1.05624	30	6.42915	1.02009	34	3.65021	1.02111	37	3.09355	0.953339	31	6.66802	0.883506	34	9.28999	0.700977	37	21.5587	0.865099	30	8.16453	0.856511	34	9.06417	1.20753	37	6.97806
XP_004013798.1	PREDICTED: protein deglycase DJ-1 [Ovis aries]	85.71	16	16	213	189	20.0506	7.32764	1.01087	70	6.44403	1.04006	69	5.32858	0.997872	73	6.42479	1.01675	70	5.66544	0.97803	69	6.60889	1.00405	73	4.03725	0.980576	70	6.08058	1.0066	69	3.93125	0.978818	73	6.89236	0.987508	70	6.76183	0.982597	69	8.63953	1.01775	73	5.54767
XP_004016289.1	PREDICTED: hemoglobin subunit beta isoform X1 [Ovis aries]	85.52	9	12	444	145	16.0633	7.29834	1.05628	112	18.2558	1.00424	109	32.7041	1.44474	150	18.2106	1.0709	112	23.142	1.05584	109	10.7146	0.967622	150	8.01287	0.735947	112	22.2912	1.02707	109	32.6871	0.786179	150	17.8225	1.03438	113	12.2422	1.00783	109	9.73673	0.935349	150	8.23503
NP_001009429.1	copper transport protein ATOX1 [Ovis aries]	85.29	5	5	40	68	7.36071	7.23975	1.05564	15	5.82047	0.996841	12	4.15494	0.970479	13	6.38915	0.960429	15	5.3031	0.968014	12	4.85803	1.01525	13	4.33936	0.959638	15	7.51453	1.03711	12	6.33016	0.920624	13	2.98312	1.0414	15	4.44158	0.996737	12	5.89522	1.06152	13	6.87437
XP_014956104.1	PREDICTED: alpha-soluble NSF attachment protein isoform X1 [Ovis aries]	84.41	16	21	149	295	33.1832	5.36377	0.98994	44	7.63784	1.02059	41	4.624	0.987009	38	6.70197	0.990735	44	6.19452	0.995391	41	4.8219	0.993594	38	4.38566	0.998246	44	3.89948	0.996975	41	3.28146	0.991302	38	4.63815	1.00153	44	6.61432	0.980154	41	5.84884	1.01858	38	3.98322
NP_001155334.1	ras-related protein Rab-1A [Ovis aries]	83.82	6	16	196	204	22.8946	8.104	0.952446	23	11.2934	0.960319	16	9.6729	0.967734	18	6.77645	1.03174	23	5.20855	1.00521	16	6.23728	0.995428	18	5.14714	0.996137	23	5.07214	1.01434	16	3.36768	1.0045	18	2.46388	1.03122	23	4.43078	1.02146	16	4.00049	1.0198	18	4.26013
XP_004019033.1	PREDICTED: tubulin beta chain [Ovis aries]	83.78	5	27	1053	444	49.639	4.89404	0.977707	31	12.5668	0.907253	32	17.957	0.970524	27	12.3683	1.04121	31	6.68138	0.98918	32	11.3838	0.962887	27	5.48967	1.00267	31	5.47956	1.02626	32	10.7875	1.06195	27	10.9727	0.981977	31	5.43873	1.05199	32	7.98555	0.995807	27	6.26356
NP_001156019.1	ADP-ribosylation factor 5 [Ovis aries]	83.33	4	12	120	180	20.5166	6.78564	0.979527	6	7.47539	0.961298	9	4.12524	0.977694	9	8.02919	1.1169	6	3.50405	1.0511	9	3.63502	1.05193	9	4.67851	0.966213	6	4.47373	0.990669	9	3.1935	1.00611	9	4.2356	0.981169	6	1.9289	0.997131	9	3.10559	0.989119	9	3.68834
NP_001156018.1	ADP-ribosylation factor 4 [Ovis aries]	83.33	5	12	119	180	20.5146	6.18896	1.03042	10	7.88281	1.00374	10	6.67917	0.963416	10	5.50796	1.03335	10	5.4207	1.01387	10	7.2163	1.01263	10	1.39298	0.993393	10	3.77432	1.02817	10	3.52054	1.04087	10	2.56099	0.987682	10	4.80819	0.971963	10	3.89807	1.00114	10	1.70002
NP_001009287.1	galectin-1 [Ovis aries]	82.35	3	8	76	136	14.8082	5.09717	1.06204	5	1.03942	1.05853	6	6.46199	1.13601	8	4.56172	1.06268	5	3.51516	1.00606	6	4.21584	0.921041	8	1.83127	0.947076	5	1.70797	0.997789	6	4.27396	0.879253	8	8.44174	0.919427	5	2.90419	0.950168	6	4.58258	1.06798	8	5.16226
XP_004014557.1	PREDICTED: dynein light chain roadblock-type 1 isoform X1 [Ovis aries]	82.29	5	5	22	96	10.9828	7.25439	1.03931	6	7.75049	1.06038	6	11.0288	1.00055	10	6.00231	0.988406	6	5.31717	0.947234	6	6.71352	0.963236	10	2.26333	1.00184	6	5.70831	0.951075	6	7.79038	1.02632	10	4.83821	0.981957	6	3.94023	0.980621	6	4.87916	1.02344	10	2.66238
XP_004014352.1	PREDICTED: beta-soluble NSF attachment protein [Ovis aries]	81.88	17	22	190	298	33.5335	5.46533	0.975679	57	4.88012	0.994109	57	6.97055	1.00062	50	6.02112	1.02541	57	5.50028	1.06408	57	4.58963	0.997371	50	2.60533	0.951585	57	6.28839	0.98498	57	6.15013	0.976028	50	5.37132	1.02864	57	6.2013	0.966312	57	4.9218	1.03604	50	3.02936
XP_004017427.1	PREDICTED: phosphatidylethanolamine-binding protein 1 [Ovis aries]	81.82	12	12	313	187	21.0027	7.48877	0.972008	103	6.57116	0.988805	101	5.66915	0.922515	108	9.97539	1.0141	103	5.71168	0.980182	101	6.86796	0.970021	108	5.03997	1.01763	103	5.14736	1.03269	101	6.71236	1.06535	108	6.31634	0.991977	103	4.59585	0.998126	101	6.59818	1.03567	108	3.92893
XP_004002341.1	PREDICTED: glutathione S-transferase Mu 1 isoform X2 [Ovis aries]	81.65	1	18	279	218	25.6901	7.02002	1.03332	9	8.6105	1.03512	7	4.00991	1.00741	7	14.6374	0.972603	9	7.04411	1.00895	7	1.19052	0.98443	7	5.34592	1.00791	9	2.45418	0.990558	7	3.77264	0.999208	7	13.5667	0.99768	9	5.29282	0.947735	7	2.0376	0.96449	7	4.60456
XP_004015175.1	PREDICTED: calretinin [Ovis aries]	81.55	21	21	229	271	31.3306	5.021	1.05418	81	6.26931	1.25211	64	11.3328	1.04788	84	5.19398	1.07866	81	6.77553	0.993267	64	5.18411	0.981688	84	4.24193	0.997902	81	5.01692	0.931128	64	5.75293	0.84577	84	8.88694	0.870847	81	9.56286	0.813091	64	11.892	1.12251	84	6.45838
XP_004002959.1	PREDICTED: transgelin-3 [Ovis aries]	81.41	14	15	126	199	22.4562	7.32764	0.969752	37	6.39926	0.989772	36	3.87735	0.978847	50	5.98746	1.03904	37	3.1656	1.05577	36	7.56877	0.991283	50	3.52027	0.974773	37	4.41564	0.966428	36	5.14285	1.01466	50	4.83451	1.02218	37	4.74434	0.997802	36	3.84601	1.01419	50	3.24021
XP_012033483.1	PREDICTED: glutathione S-transferase Mu 3 [Ovis aries]	81.33	17	19	210	225	26.8042	7.23975	0.992711	71	6.90783	0.89697	58	9.83771	0.866598	69	13.5302	0.974295	71	6.24969	0.92832	58	6.85275	0.985214	69	3.96352	1.05295	71	5.38528	1.13549	58	5.25391	1.19325	69	9.00923	0.971069	71	4.36766	1.03024	58	6.51005	0.944523	69	6.11645
XP_004009838.1	PREDICTED: ubiquitin carboxyl-terminal hydrolase isozyme L1 [Ovis aries]	81.17	13	14	265	223	24.9225	5.16064	1.0246	74	10.0584	1.05811	72	7.97438	1.01261	92	8.49347	1.02987	74	7.40549	0.983203	72	7.71082	0.974133	92	6.37412	0.973071	74	6.88025	1.01111	72	5.92346	0.96257	92	8.01506	0.94693	74	6.92139	0.952038	72	7.04945	1.0446	92	5.22153
NP_001177319.1	glyceraldehyde-3-phosphate dehydrogenase [Ovis aries]	80.78	21	23	759	333	35.8823	8.35303	0.970524	250	5.93907	0.994296	235	5.28169	0.971651	261	6.26636	1.02654	250	5.65187	0.977405	235	4.90232	0.960208	261	4.58862	0.985379	250	4.3325	1.01707	235	3.81887	1.06225	261	5.06145	1.01717	250	4.55405	1.01229	235	4.93027	0.998611	261	4.09735
XP_004021591.1	PREDICTED: gamma-synuclein [Ovis aries]	80.31	10	10	91	127	13.2459	4.93213	1.24953	31	18.5228	1.21793	26	7.7144	1.0754	34	8.90686	0.983438	31	8.47463	0.824356	26	10.92	0.994281	34	2.67994	0.880032	31	8.15014	1.04166	26	13.1318	0.824075	34	11.849	0.813545	31	13.0637	0.862622	26	9.08816	1.10782	34	5.0265
XP_004010328.1	PREDICTED: pyruvate kinase PKM isoform X7 [Ovis aries]	80.23	3	40	1250	531	57.927	7.69385	0.961092	31	5.33852	0.999418	35	6.54951	0.962389	39	7.30064	1.01206	31	4.759	1.02725	35	4.81008	1.01114	39	4.88754	0.984613	31	4.6188	0.981929	35	3.29064	0.958295	39	6.51823	1.04393	31	3.94267	1.00111	35	6.65204	1.06327	39	9.23868
XP_014958351.1	PREDICTED: tubulin beta-2B chain isoform X1 [Ovis aries]	79.78	2	26	1251	445	49.803	4.93213	0.993417	18	5.44423	0.969912	24	4.86742	0.934964	27	8.07981	1.05356	18	5.87935	0.997054	24	5.88061	0.99321	27	5.28081	0.965298	18	7.53418	0.965862	24	7.22065	0.972726	27	5.63009	0.978847	18	9.20825	1.04011	24	4.95082	1.04935	27	9.34291
XP_004002342.1	PREDICTED: glutathione S-transferase Mu 1 isoform X1 [Ovis aries]	79.36	1	18	308	218	25.7112	7.38623	1.048	17	3.61814	1.01836	17	4.78293	1.06537	19	4.55398	0.964246	17	6.75485	1.04727	17	10.6137	1.00845	19	4.33035	0.985423	17	5.58915	1.02296	17	7.9952	1.02535	19	5.77753	0.996425	17	5.57078	0.951406	17	8.51786	0.918762	19	5.34552
XP_014960509.1	PREDICTED: hypoxanthine-guanine phosphoribosyltransferase [Ovis aries]	79.36	12	13	98	218	24.5237	7.44482	0.966872	34	6.80061	1.00495	36	5.67937	0.975124	25	6.94738	1.02449	34	3.68971	1.01129	36	4.61402	0.99997	25	4.64486	0.973289	34	3.8805	0.998412	36	3.62883	1.02647	25	4.0647	1.0381	34	5.47632	0.988852	36	3.95859	0.994762	25	3.27346
XP_014948092.1	PREDICTED: LOW QUALITY PROTEIN: profilin-2 isoform X1 [Ovis aries]	79.29	7	7	77	140	15.2164	6.99072	1.01365	29	5.58187	1.00283	22	4.16577	0.977358	26	6.60188	1.04184	29	4.52583	0.991659	22	4.84269	0.994321	26	2.7852	0.999888	29	4.01412	1.02584	22	4.57787	1.02379	26	4.53019	0.963812	29	3.85183	0.965186	22	7.19213	1.0052	26	5.47943
XP_012030890.1	PREDICTED: gamma-enolase [Ovis aries]	78.8	20	24	911	434	47.211	5.07178	1.01751	185	7.57387	1.04894	145	5.06484	1.0113	183	6.68618	1.00906	185	5.30551	0.995345	145	5.76663	0.982046	183	4.3533	0.977612	185	5.60277	0.998759	145	4.85346	0.985751	183	4.9103	0.985936	185	5.17754	0.965635	145	4.58095	1.0278	183	4.65178
XP_004006621.1	PREDICTED: ATP synthase subunit beta, mitochondrial [Ovis aries]	78.79	27	27	675	528	56.1735	5.2749	0.990433	217	6.11781	1.0239	222	6.86072	0.993113	233	8.55841	1.01406	217	5.66774	0.987674	222	6.00104	0.996078	233	4.53572	1.01275	217	5.66479	0.989	222	5.67933	1.01055	233	5.44285	0.983318	217	4.61518	0.99894	222	5.76843	1.01034	233	5.02726
XP_011951023.1	PREDICTED: LOW QUALITY PROTEIN: heat shock cognate 71 kDa protein isoform X1 [Ovis aries]	78.77	20	41	806	650	71.2413	5.57959	0.98211	108	5.38671	1.00584	138	5.91586	0.973895	144	7.56495	1.01779	108	4.98355	0.994653	138	5.69707	0.990376	144	5.5944	1.00703	108	3.98314	1.00226	138	4.91306	0.999642	144	4.51539	0.995172	108	5.43757	0.996955	138	6.31387	1.01835	144	5.00062
XP_004001880.1	PREDICTED: hippocalcin-like protein 4 isoform X1 [Ovis aries]	78.53	9	13	79	191	22.188	4.89404	0.88673	18	6.30488	1.02158	21	3.58367	0.933638	17	7.69886	1.10915	18	6.06292	0.980493	21	5.6703	1.02742	18	4.5713	0.92995	18	5.20593	1.02215	21	2.39053	1.01466	18	3.65364	1.05837	18	3.8253	1.00539	21	3.95153	1.01205	17	4.72652
XP_014953428.1	PREDICTED: carbonic anhydrase 3 [Ovis aries]	78.46	16	16	450	260	29.4408	7.84033	0.888755	153	11.3228	1.05929	145	8.94713	0.944578	147	13.3745	1.07548	153	7.67252	0.965776	145	7.48182	0.893766	147	7.14854	1.07384	153	9.45038	0.959332	145	5.76151	1.02226	147	4.41868	0.954251	153	6.21544	1.02406	145	9.51795	1.14868	147	8.799
XP_004012969.1	PREDICTED: ras-related protein Rab-5C [Ovis aries]	78.24	8	11	90	216	23.4518	8.41162	0.968182	17	7.71745	0.994487	24	7.84108	1.01893	17	9.16636	1.01122	17	2.74559	1.00294	24	5.72927	0.999469	17	4.71714	1.01405	17	2.80512	1.01342	24	4.68487	1.00282	17	8.25001	1.00696	17	4.84464	0.987086	24	6.82879	0.996407	17	3.71944
XP_004004014.1	PREDICTED: ras-related protein Rab-14 [Ovis aries]	78.14	12	13	111	215	23.8819	6.21436	0.996138	28	7.62767	1.00332	32	8.91885	1.00856	22	10.6575	0.99815	28	5.48006	1.00962	32	3.57151	1.0024	22	5.44697	0.986359	28	6.02135	1.01533	32	7.78975	1.01049	22	2.76343	1.01275	28	6.57234	0.987765	32	5.18999	0.983668	22	3.75475
XP_004014296.1	PREDICTED: vimentin [Ovis aries]	78.02	28	37	808	464	53.4569	5.12256	0.947181	212	9.63038	1.01352	184	6.37894	1.08495	224	7.12536	0.894602	212	12.1576	0.792124	184	18.2096	0.973788	224	5.22658	1.21715	212	14.0377	1.11866	184	7.99969	1.08309	224	8.00204	0.93395	212	5.05117	1.02272	184	7.53801	0.87998	224	7.9163
XP_004005746.1	PREDICTED: visinin-like protein 1 [Ovis aries]	78.01	11	15	215	191	22.128	5.14795	0.992758	67	6.67906	1.04242	57	8.48627	1.00583	69	13.1029	1.03212	67	5.0129	1.00416	57	5.08208	0.976762	69	5.43544	1.00518	67	3.74767	0.959567	57	5.40573	0.984152	69	5.84625	0.97968	67	5.65645	1.00933	57	5.57009	1.03105	69	4.90954
XP_004002338.1	PREDICTED: glutathione S-transferase Mu 1 isoform X1 [Ovis aries]	77.98	7	17	127	218	25.698	7.84033	0.79048	4	32.214	1.12874	8	24.6181	1.22532	10	28.572	1.25735	4	51.1998	1.05894	8	15.9425	0.522724	10	85.4764	1.38283	4	21.1096	1.03228	8	38.175	1.16728	10	33.0067	0.511385	4	64.1568	0.788954	8	25.3385	0.964655	10	18.8754
XP_012038765.1	PREDICTED: 14-3-3 protein zeta/delta isoform X1 [Ovis aries]	77.96	14	22	632	245	27.7277	4.79248	0.972474	194	6.66158	0.999682	157	7.78875	0.974571	168	7.31718	1.03372	194	5.73006	1.01273	157	5.59371	0.981151	169	5.43092	1.01148	194	5.36499	1.00029	157	5.02671	1.02089	169	5.56108	0.990404	193	4.99012	0.982656	157	6.7299	1.01532	169	4.41915
XP_004004841.1	PREDICTED: 60 kDa heat shock protein, mitochondrial [Ovis aries]	77.84	35	35	639	573	60.9554	5.87158	0.992289	219	6.16371	0.992296	194	7.07533	0.970118	222	8.40732	1.00999	219	6.72277	0.997191	195	7.52609	1.01406	222	5.21735	1.02334	219	5.57604	1.02073	195	5.40023	1.02298	222	6.11012	0.98621	219	6.29924	0.996127	195	5.87706	1.00043	222	4.82793
NP_001155354.1	adenylate kinase isoenzyme 1 [Ovis aries]	77.84	15	16	88	194	21.6363	8.32373	0.981614	33	6.7515	1.00193	25	4.57308	0.965774	21	5.23709	1.03554	33	4.70128	0.979764	25	6.64773	0.992957	21	3.54598	1.01515	33	4.8246	0.968917	25	2.87191	0.999074	21	5.77313	0.985595	33	4.30169	1.02423	25	5.74979	1.01046	21	3.04957
XP_014957490.1	PREDICTED: cofilin-2 isoform X1 [Ovis aries]	77.71	10	13	102	166	18.7249	7.88428	0.97386	20	5.15813	0.954337	21	6.95213	0.934154	21	7.14545	1.04004	20	3.83217	1.00294	21	3.95508	0.99531	21	3.23446	0.990289	20	4.71949	1.02101	21	5.4646	1.04668	21	4.10705	0.998836	20	4.70262	1.02701	21	5.14567	0.998794	21	3.46933
XP_004002713.1	PREDICTED: astrocytic phosphoprotein PEA-15 [Ovis aries]	77.69	9	9	112	130	15.0308	5.021	1.10056	31	9.54876	1.24279	34	15.3784	1.06624	47	5.10847	1.03554	31	6.33657	0.944778	34	7.02499	1.02768	47	6.01432	0.994717	31	5.74855	0.963513	34	4.85557	0.804191	47	14.5577	0.896758	31	8.87914	0.844725	34	15.1436	1.07193	47	6.58648
XP_012037114.1	PREDICTED: mitochondrial import inner membrane translocase subunit Tim9 [Ovis aries]	77.53	6	6	31	89	10.3711	7.21045	1.07213	7	4.00979	1.02334	10	4.47211	1.02354	14	4.31953	0.927296	7	4.44963	0.971021	10	7.74867	0.996361	14	4.32402	0.952618	7	4.67795	1.00996	10	8.8031	0.969827	14	6.88698	1.03459	7	3.32865	0.998988	10	4.74716	1.02136	14	3.30309
XP_012041610.2	PREDICTED: LOW QUALITY PROTEIN: glial fibrillary acidic protein isoform X1 [Ovis aries]	77.41	36	39	2993	456	52.277	5.57959	0.938779	904	10.4481	0.927161	928	8.6256	0.926748	948	11.065	1.13872	906	7.84458	0.927444	929	8.52843	0.94792	948	5.92333	0.977212	906	6.7279	1.08968	929	7.87942	0.971415	948	5.83318	0.943666	906	6.48207	1.03054	928	7.3376	1.13316	948	8.2235
XP_012036281.1	PREDICTED: pyruvate kinase PKM isoform X6 [Ovis aries]	76.84	4	41	1208	531	58.0379	7.53271	1.02527	21	7.84373	1.03427	21	10.2321	0.979537	21	5.8422	0.996627	21	4.92105	0.977607	21	7.59723	0.963073	21	3.46477	0.996731	21	5.9173	0.997999	21	7.02833	1.04261	21	3.94253	0.991078	21	3.94879	0.990082	21	6.05687	1.01719	21	4.10523
NP_001156016.1	ADP-ribosylation factor 1 [Ovis aries]	76.8	5	11	172	181	20.6837	6.80029	0.952516	33	5.04644	1.0127	29	3.04217	0.980653	29	6.54093	1.01231	33	6.01696	0.990001	29	5.60408	0.99374	29	5.20465	1.00256	33	2.63006	1.00527	29	4.81177	1.02161	29	3.80669	1.00957	33	5.77413	0.982922	29	2.9462	0.994368	29	3.3334
XP_004002344.1	PREDICTED: glutathione S-transferase Mu 1-like isoform X1 [Ovis aries]	76.61	5	18	143	218	25.8752	7.48877	0.850883	11	27.4465	1.13945	11	10.0245	0.827251	8	11.5145	1.15414	11	17.7289	1.17211	11	8.45437	0.828235	8	6.9814	0.985114	11	7.0359	0.915383	11	3.90285	1.32072	8	6.06613	1.0064	11	2.7373	0.779622	11	21.6197	1.02772	8	4.88571
XP_004011869.1	PREDICTED: 60S ribosomal protein L30 [Ovis aries]	76.52	8	9	36	115	12.7757	9.62744	1.01738	11	6.56703	0.973034	9	12.4126	1.02076	15	10.9309	0.966109	11	2.37204	1.04047	9	6.19111	1.00241	15	2.98105	1.03268	11	3.68587	0.982629	9	4.92272	1.01178	15	6.24896	1.00956	11	2.97454	1.04056	9	3.48154	0.994402	15	4.71069
NP_001009376.1	serum albumin precursor [Ovis aries]	76.44	54	54	701	607	69.1433	6.15088	1.0429	230	8.3826	0.990727	226	6.30342	1.0258	241	8.69735	0.941	230	7.05652	1.06864	225	7.9375	1.13027	241	8.6574	1.02305	230	6.63364	1.01668	225	6.30094	0.925216	241	7.29773	0.99481	230	4.48228	0.931876	225	7.2015	0.926601	241	6.57625
XP_004010846.2	PREDICTED: acylphosphatase-1 isoform X2 [Ovis aries]	76.24	8	8	46	101	11.4529	8.96826	0.942733	14	4.49884	1.06069	19	6.44428	0.983012	13	4.96409	1.04093	14	6.09211	0.947004	19	5.02143	0.93553	13	1.94086	1.00013	14	3.5335	0.976596	19	3.15128	1.0591	13	4.82398	1.00872	14	2.53359	1.0228	19	4.9699	0.997949	13	4.10754
XP_004005716.1	PREDICTED: NADH dehydrogenase [ubiquinone] 1 alpha subcomplex subunit 8 [Ovis aries]	76.16	12	12	71	172	20.0921	8.104	0.958373	22	3.17649	0.93657	24	7.12502	0.934919	25	5.48077	1.00018	22	4.32666	1.00581	24	7.42707	1.00079	25	3.40498	1.02394	22	4.20855	0.981271	24	6.33058	1.03462	25	5.19371	1.03908	22	4.45936	1.07475	24	3.39917	1.01123	25	4.9351
XP_012044624.1	PREDICTED: 14-3-3 protein beta/alpha [Ovis aries]	76.02	10	17	338	246	28.0648	4.83057	0.980933	65	6.67033	0.997738	75	6.61199	0.961467	73	8.83327	1.02541	65	4.13768	1.01621	75	5.37644	1.01572	73	5.76863	0.994619	65	5.47406	1.02006	75	4.16281	1.00184	73	5.89943	0.995304	65	4.53921	0.970114	75	6.43269	1.03352	73	4.94572
XP_004012201.1	PREDICTED: 10 kDa heat shock protein, mitochondrial [Ovis aries]	75.49	4	9	131	102	10.9249	8.92432	0.994921	20	4.263	1.011	16	5.31811	0.976623	23	5.02375	0.992488	20	2.54832	0.934724	16	5.69083	0.992656	23	2.91015	1.01782	20	3.82419	0.973415	16	5.06066	1.06787	23	3.06486	1.00265	20	4.53348	1.07076	16	2.50997	0.972558	23	2.66308
XP_014955760.1	PREDICTED: AP-2 complex subunit alpha-1-like [Ovis aries]	75.4	7	7	55	126	14.1684	8.49951	0.965905	18	2.82345	0.977122	18	5.76191	0.969713	18	7.55891	1.02254	18	2.89254	1.03384	18	4.45407	0.986074	18	3.47343	0.977498	18	5.03681	0.978615	18	5.06132	1.04693	18	1.50884	1.01653	18	1.79593	0.998843	18	3.4519	1.00857	18	3.50356
XP_004004216.1	PREDICTED: dihydropyrimidinase-related protein 2 isoform X1 [Ovis aries]	75.35	25	31	1363	572	62.2386	6.37939	1.0018	338	5.46717	1.02341	317	7.46051	0.984219	366	9.24826	1.02273	338	5.8289	0.987751	317	6.24913	0.979575	365	5.52211	0.967011	338	5.63779	1.00103	317	5.53665	1.01351	366	6.04895	1.00458	338	6.01787	0.988564	317	5.60646	1.01586	366	5.16126
XP_014958884.1	PREDICTED: LOW QUALITY PROTEIN: alpha-internexin [Ovis aries]	75.35	32	38	507	499	55.7856	5.52881	1.00235	121	7.45696	1.04253	104	4.76425	0.973917	123	10.3618	1.06713	121	5.80719	0.931297	104	7.03028	1.03934	123	4.9737	0.928226	121	7.90271	1.05252	104	6.75193	0.982849	123	5.84756	0.995457	121	5.66003	0.960262	104	6.5445	1.00221	123	4.4936
XP_004012675.2	PREDICTED: superoxide dismutase [Cu-Zn] isoform X1 [Ovis aries]	75	12	12	128	184	19.0867	7.47412	1.06858	39	10.425	0.984459	40	6.59867	0.993003	48	6.69268	1.00548	39	8.30418	0.961571	40	6.46118	0.956682	48	4.80943	1.00483	39	7.52257	1.07747	40	6.94899	0.984869	48	10.6535	0.942099	39	6.70863	0.970866	40	5.65124	1.06199	48	7.07061
XP_012030159.1	PREDICTED: ras-related protein Rab-5B isoform X1 [Ovis aries]	74.88	7	11	71	215	23.6919	8.1333	1.01707	11	7.67208	0.965309	14	5.28192	1.00914	12	7.15548	0.9903	11	3.80808	0.981406	14	6.20012	0.991779	12	4.4646	0.957732	11	6.23936	1.01992	14	3.64065	1.02992	12	7.81552	1.02759	11	4.29691	1.01188	14	4.42389	0.993128	12	4.7496
XP_004011849.1	PREDICTED: V-type proton ATPase subunit C 1 isoform X1 [Ovis aries]	74.87	30	30	205	382	43.9319	7.45947	0.993872	71	4.3021	0.972971	62	5.2134	0.973019	72	7.33185	1.02312	71	4.46506	1.03905	62	5.96643	0.974078	72	4.1712	0.97846	71	4.34428	0.999022	62	3.97858	1.06156	72	3.45387	1.00602	71	3.74644	0.997289	62	7.08666	1.00342	72	3.21658
NP_001138659.1	cytochrome b-c1 complex subunit 6, mitochondrial [Ovis aries]	74.73	6	6	36	91	10.651	4.50049	0.958041	10	5.5789	1.46493	14	10.8034	1.0643	12	3.31036	1.13082	10	5.33863	1.05945	14	10.7848	1.0721	12	4.9605	0.993298	10	6.17051	0.761809	14	7.32896	0.738301	12	20.7018	0.909944	10	4.61371	0.714648	14	10.9081	1.15723	12	10.2741
NP_001155337.1	rab GDP dissociation inhibitor beta [Ovis aries]	74.61	20	30	306	445	50.4417	6.25244	1.0038	83	6.99128	0.970379	64	6.85382	0.966618	77	7.75974	0.978842	83	5.57368	1.01509	64	4.39013	1.00999	77	4.67683	0.991987	83	4.73419	1.00291	64	4.46803	1.02292	77	4.62367	1.03761	83	3.88499	1.00748	64	4.91056	0.999241	77	3.58457
NP_001136363.1	ATP synthase subunit d, mitochondrial [Ovis aries]	74.53	16	16	155	161	18.6907	5.74463	0.99024	50	7.09823	0.953898	47	3.33252	0.926655	58	7.89877	1.02175	50	3.63465	1.00038	47	4.82937	0.980346	58	4.29082	1.02252	50	5.11326	0.995415	47	4.53201	1.07428	58	5.52412	0.989395	50	4.19083	1.06435	47	4.36689	0.997126	58	3.73327
XP_004016377.1	PREDICTED: 40S ribosomal protein S3 [Ovis aries]	74.49	17	17	92	243	26.6714	9.65674	1.00492	29	5.42845	1.01614	29	6.45873	1.02132	34	5.97964	0.969328	29	6.2059	1.01528	29	3.60693	1.01181	34	4.12689	1.01844	29	4.62829	0.978245	29	4.00105	0.953821	34	5.66362	1.03405	29	3.41526	1.0016	29	6.0899	1.01183	34	4.43794
NP_001119836.1	ras-related protein Rab-7a [Ovis aries]	74.4	14	14	109	207	23.5009	6.69775	0.957365	41	7.71566	0.978675	33	5.21545	0.97159	35	6.68331	1.0161	41	4.21412	0.977588	33	3.80168	1.00201	35	4.15132	1.00036	41	4.42717	1.0148	33	3.22888	1.06305	35	4.57578	1.01674	41	5.19046	1.02052	33	3.64133	0.977053	35	4.0317
XP_004014327.1	PREDICTED: ras-related protein Rab-18 isoform X1 [Ovis aries]	74.27	13	13	82	206	22.9767	5.23682	0.963947	26	4.27163	0.996683	26	9.17259	0.952895	30	6.86237	1.02733	26	4.84415	1.03077	26	4.9563	0.973536	30	4.5713	0.983482	26	3.98526	0.988008	26	6.19129	1.01142	30	6.08445	1.01629	26	3.94482	0.991587	26	3.74318	1.03776	30	3.46454
XP_004012593.1	PREDICTED: phosphatidylinositol transfer protein alpha isoform isoform X1 [Ovis aries]	74.07	16	20	138	270	31.7991	6.55127	0.994851	45	5.02723	1.02515	40	4.39619	0.98642	36	5.66349	1.00789	45	4.89565	0.994714	40	5.18405	1.00337	36	3.89409	0.98206	45	5.50301	0.997321	40	5.11867	0.998603	36	2.22411	1.01961	45	3.45669	0.980738	40	3.54499	1.01413	36	3.30505
XP_011956737.1	PREDICTED: LOW QUALITY PROTEIN: tubulin beta-3 chain isoform X1 [Ovis aries]	74.06	5	20	834	374	42.0081	4.86865	1.0019	42	6.50018	1.04561	34	4.62603	1.08585	43	9.19671	1.03775	42	4.98191	1.01852	34	3.62465	0.944656	43	8.59098	0.929505	42	4.41527	0.964327	34	6.65353	0.978683	43	5.13163	1.02603	42	6.35708	0.990074	34	8.38783	0.990595	43	9.73895
XP_004002705.1	PREDICTED: transgelin-2 [Ovis aries]	73.87	12	13	58	199	22.4122	8.23584	0.935679	21	3.34449	0.95047	14	4.86358	0.910925	20	7.25621	1.03931	21	5.30262	0.914819	14	6.0135	1.01876	20	3.36573	1.05028	21	6.04992	0.999986	14	4.45931	1.05487	20	3.22376	0.973963	21	4.95674	1.15805	14	3.96655	1.00356	20	1.59926
XP_004022270.1	PREDICTED: SH3 domain-binding glutamic acid-rich-like protein isoform X2 [Ovis aries]	73.68	7	7	27	114	12.7954	5.24951	1.02989	10	4.29298	0.971552	8	3.43866	1.04105	9	8.87494	0.96075	10	2.61114	0.957315	8	3.94901	1.01431	9	4.06997	1.05813	10	7.1245	1.04539	8	4.80935	0.938689	9	4.86585	0.944307	10	4.84777	1.03509	8	3.41826	0.988919	9	5.28958
XP_014949338.1	PREDICTED: spectrin alpha chain, non-erythrocytic 1 isoform X1 [Ovis aries]	73.64	187	187	2074	2398	275.234	5.63037	1.00934	728	6.35014	1.0171	643	6.43656	0.981793	690	7.41369	1.02904	728	5.47558	0.995937	643	6.03342	1.01739	690	4.78221	1.02527	728	5.17951	1.02117	643	5.13275	0.95773	690	5.61656	0.940663	728	5.29115	0.963134	643	6.01654	1.03865	690	4.4707
XP_004003376.3	PREDICTED: ras-related protein Rab-6B [Ovis aries]	73.56	5	13	97	208	23.4469	5.52881	0.964182	12	5.46842	1.01601	13	3.23094	0.972453	10	8.99534	1.00489	12	4.08595	1.00558	13	5.11226	0.94359	10	4.501	0.992243	12	4.19472	0.976789	13	2.96094	1.01567	10	3.59481	1.02364	12	2.68147	0.987137	13	5.65707	1.02352	10	3.76615
XP_014955131.1	PREDICTED: destrin [Ovis aries]	73.33	12	13	98	165	18.4935	7.85498	0.97389	28	6.55901	0.986604	30	6.75726	0.980594	30	11.532	0.987068	28	4.65815	0.990381	30	6.11084	0.990621	30	6.32068	0.992851	28	4.9452	0.989321	30	5.81601	1.02909	30	3.58167	1.01605	28	4.3065	1.02794	30	4.66771	1.00586	30	2.41402
XP_004015238.1	PREDICTED: cytochrome c oxidase subunit 6B1 [Ovis aries]	73.26	7	7	71	86	10.1799	8.48486	0.964575	23	5.1779	0.966342	23	3.41145	0.920495	25	8.29771	1.01163	23	2.75561	0.99846	23	5.02154	1	25	3.74568	0.966499	23	4.28489	0.990461	23	2.03397	1.05278	25	6.03918	1.0423	23	5.21351	1.05612	23	4.73235	1.00188	25	3.73563
XP_012026869.1	PREDICTED: spectrin beta chain, non-erythrocytic 1 isoform X1 [Ovis aries]	73.17	144	161	1776	2363	274.236	5.56689	0.997438	575	6.24405	0.999881	528	7.44344	0.977703	537	6.61001	1.00792	574	4.91159	1.00398	528	5.87085	1.00973	537	4.30282	1.01469	575	5.85615	1.01829	528	4.75936	0.98778	537	5.05774	0.973535	575	5.38584	0.986958	528	5.57486	1.02359	537	4.57762
XP_004013794.1	PREDICTED: alpha-enolase isoform X3 [Ovis aries]	72.91	23	27	1280	443	48.1657	6.87354	0.986255	284	6.39205	0.9629	266	6.27912	0.942788	274	7.1198	1.04996	284	5.00936	1.03301	265	5.688	0.992304	274	4.82329	0.973108	284	4.8707	0.975485	266	4.85311	1.0212	274	4.6381	0.985713	284	5.20591	1.02969	266	5.75076	1.0346	274	4.02619
XP_004008637.1	PREDICTED: MICOS complex subunit MIC13 isoform X2 [Ovis aries]	72.88	1	8	41	118	13.3378	8.63135				0.919596	1								1.05243	1								0.907992	1								1.14226	1
XP_014957237.1	PREDICTED: ubiquitin-conjugating enzyme E2 L3 [Ovis aries]	72.73	8	9	61	154	17.8502	8.51416	1.00569	20	5.56836	1.01439	17	2.25573	0.983254	22	9.64455	1.08715	20	4.09261	0.989328	17	2.2424	0.985883	22	4.62508	0.985544	20	5.91641	0.997914	17	3.31537	1.02467	22	4.43494	0.942976	20	4.75317	1.0069	17	4.73535	1.01543	22	3.32502
XP_014956564.1	PREDICTED: ras-related protein Rab-6A isoform X2 [Ovis aries]	72.6	1	14	97	208	23.5039	5.5415	0.861994	1					0.943546	1		1.03041	1					1.00984	1		1.09371	1					1.00194	1		1.02312	1					1.03711	1
XP_004016355.1	PREDICTED: ras-related protein Rab-6A isoform X1 [Ovis aries]	72.6	1	14	97	208	23.5479	5.5415	0.967915	1					1.00656	1		1.10466	1					0.950604	1		0.999616	1					1.05219	1		0.930191	1					1.00256	1
NP_001138652.1	fatty acid-binding protein, epidermal [Ovis aries]	72.59	9	9	99	135	15.0936	7.69385	0.979056	28	8.65615	0.939237	30	8.24739	0.890198	33	11.215	1.05531	28	7.22345	1.00418	30	6.43471	1.07344	33	4.75796	0.970762	28	3.87024	1.02466	30	5.41764	0.997291	33	3.47092	0.983272	28	4.39877	1.06138	30	4.61316	0.997226	33	4.22353
XP_004018985.1	PREDICTED: heat shock 70 kDa protein 1B [Ovis aries]	72.39	23	39	404	641	70.1992	5.92236	1.00507	47	6.40259	1.04164	61	5.14025	1.00462	65	6.7042	1.04145	47	5.95955	1.02129	61	7.80754	1.05126	65	5.8033	0.978744	47	4.33884	0.916178	61	5.7024	1.0076	65	6.9031	0.970614	47	4.66209	1.04375	61	7.58471	0.932015	65	4.4517
XP_014952108.1	PREDICTED: dihydropyrimidinase-related protein 1 isoform X1 [Ovis aries]	72.38	26	30	359	572	62.3328	6.99072	0.988411	78	7.5746	1.00643	88	7.38802	1.00521	85	8.83039	1.0196	78	5.4719	1.03371	88	6.37446	1.00459	85	5.48378	0.953273	78	5.68929	0.998567	88	5.39322	1.02011	85	6.9	1.02767	78	4.42458	0.983443	88	5.90347	0.987126	85	4.60815
NP_001135988.1	phosphoglycerate kinase 1 [Ovis aries]	72.18	20	30	366	417	44.5371	8.26514	0.967706	71	10.6711	0.962239	71	7.4357	0.976939	76	9.32102	1.02242	71	6.55984	1.00454	71	7.38482	0.980809	76	3.65436	0.991558	71	4.79437	0.994419	71	3.9941	1.01358	76	7.83214	1.00964	71	4.70872	1.02694	71	5.07745	1.01745	76	4.73319
NP_001009202.1	polyubiquitin-B [Ovis aries]	72.13	1	6	165	305	34.3054	7.47412	1.30581	1					1.04447	2	0.363566	0.887655	1					0.928599	2	0.57006	0.831231	1					0.906881	2	5.60972	0.967855	1					1.12863	2	4.85295
XP_004018321.1	PREDICTED: protein BRICK1 [Ovis aries]	72	7	7	29	75	8.72545	5.45264	0.987476	11	6.64198	0.969026	9	4.99426	1.001	9	3.52427	0.998122	11	4.27209	1.02324	9	4.27152	1.02287	9	2.31397	1.02245	11	3.55671	0.985118	9	3.54824	1.0115	9	5.54844	0.995081	11	3.69604	1.02781	9	2.6886	0.999223	9	3.75282
XP_014959897.1	PREDICTED: LOW QUALITY PROTEIN: inorganic pyrophosphatase isoform X1 [Ovis aries]	71.97	14	15	66	289	32.718	5.46533	1.00863	24	4.56157	0.997857	19	6.13528	0.970935	22	7.15114	0.982764	24	6.53216	0.979707	19	5.85082	0.973614	22	5.55578	1.00283	24	4.88261	1.06569	19	4.21767	1.01039	22	2.81344	1.02344	24	3.38818	0.950047	19	4.61298	1.02465	22	4.31204
XP_004010319.1	PREDICTED: 60S acidic ribosomal protein P1 isoform X1 [Ovis aries]	71.93	3	4	15	114	11.5067	4.32275	1.1171	4	1.31289	1.19412	2	5.21345	1.15538	3	2.4229	0.927357	4	1.4718	0.890465	2	8.7228	0.954789	3	4.01509	0.988286	4	2.58143	0.945523	2	0.155248	0.873053	3	4.57263	0.953265	4	1.14766	0.955762	2	0.284603	1.01443	3	0.0127913
XP_004001967.1	PREDICTED: peroxiredoxin-1 isoform X2 [Ovis aries]	71.86	10	13	155	199	22.1954	8.39697	1.02831	40	6.68684	0.925401	35	3.80537	0.917492	42	7.38861	1.0212	40	3.48233	0.944907	35	5.52474	0.932172	42	3.17243	0.963178	40	5.60232	1.14034	35	6.8794	1.10575	42	4.64595	1.00034	40	5.25427	0.97994	35	3.99633	1.02448	42	4.79371
XP_014949297.1	PREDICTED: tubulin beta-4B chain isoform X1 [Ovis aries]	71.82	2	13	454	291	32.3098	5.57959	1.01923	50	6.63267	0.994151	48	7.58487	0.972627	41	5.53271	1.05305	49	5.34811	1.00437	48	7.66394	0.995184	41	5.71486	0.949116	50	6.8656	1.01133	48	6.35884	1.0117	41	4.36223	0.971898	50	5.03509	0.975692	48	7.32425	1.00825	41	5.71819
XP_004019078.1	PREDICTED: histone H2B type 1 [Ovis aries]	71.43	2	11	184	126	13.8976	10.3159	0.955347	10	7.2109	0.918388	8	25.5666	1.00325	7	1.04461	0.972219	10	1.7306	0.934181	8	20.091	1.07806	7	3.60085	1.02824	10	4.79514	1.01792	8	7.72901	0.944022	7	6.29389	1.02752	10	2.12495	1.07197	8	11.7219	0.963983	7	5.81789
XP_004002480.1	PREDICTED: histone H2B type 2-E [Ovis aries]	71.43	2	11	178	126	13.9116	10.3159	0.979466	6	8.64149	0.957208	5	12.1872	0.966144	8	5.51418	0.971668	6	1.16406	0.974193	5	12.5725	0.993977	8	1.91668	1.01999	6	3.96664	1.05866	5	3.11786	1.17916	8	7.18886	1.03009	6	4.33458	1.01971	5	3.89578	0.889685	8	3.74578
NP_001267633.1	peroxiredoxin-6 [Ovis aries]	71.43	15	15	177	224	25.0511	6.37939	0.990983	60	9.78594	0.952919	57	7.50533	0.928671	60	11.601	1.01115	60	6.20257	1.09488	57	8.67532	0.990918	60	3.36171	0.992454	60	6.048	1.01292	57	6.45784	0.942268	60	5.83857	0.995185	60	5.47706	0.974063	57	4.90775	1.11884	60	7.45978
XP_004006354.1	PREDICTED: prefoldin subunit 5 [Ovis aries]	71.43	8	8	32	154	17.3741	6.80029	0.981518	9	2.3011	0.964713	9	5.27312	0.971876	14	5.33088	1.02928	9	3.43144	0.954399	9	4.73468	0.976097	14	4.63022	1.0143	9	2.51861	1.04454	9	5.15072	1.03132	14	7.25401	0.994578	9	8.24789	1.0365	9	6.28552	1.00402	14	4.41087
XP_014949680.1	PREDICTED: actin-related protein 2/3 complex subunit 5-like protein isoform X1 [Ovis aries]	71.29	7	7	25	101	11.2001	10.0669	0.987929	8	7.77267	1.04751	7	12.5855	0.964273	10	7.73641	1.02665	8	7.66354	1.03512	7	10.5046	1.00422	10	8.22804	1.01285	8	5.06635	0.937754	7	6.68814	1.03898	10	4.70932	0.967784	8	4.8702	1.05098	7	8.09641	1.02013	10	3.2642
NP_001009440.1	syntaxin-1B [Ovis aries]	71.18	22	25	336	288	33.2538	5.37646	0.98783	102	8.64396	1.07001	95	7.8736	1.00093	106	10.2449	1.06025	102	5.95865	1.02562	95	6.73019	1.01391	106	5.04834	0.94347	102	4.99875	0.966259	95	6.25957	0.95623	106	5.89328	1.00482	102	4.31326	0.934998	95	8.12856	1.02939	106	5.60843
XP_011959750.1	PREDICTED: fructose-bisphosphate aldolase A isoform X1 [Ovis aries]	71.15	18	24	440	364	39.4113	8.19189	0.994415	124	8.35534	0.999873	117	5.40146	0.98359	120	7.51498	1.0079	124	6.53231	0.981401	117	6.97006	0.979706	120	4.61229	1.00348	124	6.31157	0.998094	117	5.5464	1.02364	120	7.27129	0.99747	124	4.61717	1.0061	117	4.85003	1.01249	120	5.03994
NP_001009759.1	calmodulin [Ovis aries]	71.14	11	11	312	149	16.8268	4.22119	0.929011	103	12.1217	1.27806	97	11.8328	1.0477	110	8.31776	1.10147	103	8.30771	1.06038	97	6.7404	1.0292	110	4.99321	1.07353	103	6.90503	0.807456	97	16.0517	0.77815	110	16.3348	0.898904	103	7.42557	0.877752	97	10.1062	1.14687	110	8.57018
XP_004012798.1	PREDICTED: nucleoside diphosphate kinase A 1 [Ovis aries]	71.05	7	10	85	152	17.2408	7.44482	0.958854	14	4.28924	0.982058	13	5.36936	0.952147	17	5.74189	0.996411	14	3.97806	0.983378	13	2.05623	1.01829	17	3.70746	1.03825	14	2.44174	1.03718	13	2.13212	1.03646	17	2.91426	0.991953	14	4.25944	1.01707	13	4.7083	0.989766	17	3.93246
XP_004017136.1	PREDICTED: T-complex protein 1 subunit epsilon [Ovis aries]	70.98	34	35	223	541	59.5769	5.90967	0.986569	72	5.82397	0.977138	62	4.80635	0.984778	71	5.71776	0.988998	72	5.53428	0.974189	62	6.24188	0.984684	71	5.25759	1.00238	72	4.80615	1.02267	62	3.09371	1.01965	71	5.41072	1.02582	72	3.2941	1.0089	62	4.37472	1.00037	71	4.26855
XP_004005022.1	PREDICTED: NADH dehydrogenase [ubiquinone] 1 alpha subcomplex subunit 5 isoform X2 [Ovis aries]	70.69	7	7	39	116	13.2612	7.32764	0.987695	13	6.41117	0.965981	10	3.11852	0.960492	16	6.601	1.00463	13	6.35139	1.03256	10	1.33203	1.00683	16	1.99408	0.993997	13	4.0824	0.971118	10	1.07861	1.03213	16	4.09208	1.00103	13	4.36681	1.0477	10	5.11149	0.992453	16	2.30609
XP_004023741.1	PREDICTED: LOW QUALITY PROTEIN: 14-3-3 protein theta [Ovis aries]	70.66	13	19	381	242	27.3014	4.729	0.953602	106	8.85601	1.00444	77	6.45335	0.969714	99	11.3589	1.0698	108	7.46259	1.0046	77	4.71276	1.01326	99	5.67043	1.01848	108	5.57161	1.05384	77	6.0393	1.0111	99	7.39425	0.984753	107	5.70372	0.973712	77	6.18196	0.992827	99	6.50647
XP_012045609.1	PREDICTED: calpain small subunit 1 isoform X1 [Ovis aries]	70.57	12	12	44	265	28.0227	5.19873	1.01174	17	5.15309	1.01995	11	3.25815	0.961241	16	6.16228	0.961523	17	4.76181	0.972708	11	6.82432	1.01701	16	3.37052	0.983403	17	5.60197	1.01704	11	3.57656	0.974615	16	5.71463	1.02684	17	6.3914	1.00325	11	2.24221	1.02268	16	1.95159
XP_014948576.1	PREDICTED: LOW QUALITY PROTEIN: neurofilament light polypeptide isoform X1 [Ovis aries]	70.52	39	43	603	536	60.8844	4.67822	1.04454	157	5.67968	1.0871	153	6.00014	0.925686	170	8.59219	1.06038	157	5.08952	0.90503	153	6.85442	1.00793	170	4.37472	0.892525	157	6.98098	1.02677	153	5.66384	1.00232	170	4.85651	1.00568	157	4.88626	0.962754	153	5.33886	1.04363	170	4.96069
XP_004011391.1	PREDICTED: 40S ribosomal protein S12 [Ovis aries]	70.45	8	8	47	132	14.5055	7.21045	1.01424	16	3.22654	1.01351	16	11.112	1.01979	15	7.87027	0.977666	16	6.73123	0.978657	16	7.06051	1.04958	15	6.12291	1.04966	16	4.19802	0.970692	16	5.31724	0.931522	15	3.76536	0.980468	16	3.2589	1.0392	16	5.07616	1.00774	15	5.21412
XP_004013866.1	PREDICTED: calcyclin-binding protein isoform X1 [Ovis aries]	70.43	16	16	78	230	26.3007	8.25049	0.964753	25	7.93486	1.02158	29	8.24239	1.03232	21	7.59869	1.00652	25	6.47591	1.00003	29	4.69875	1.01932	21	5.11346	1.01519	25	4.8733	1.00022	29	7.76821	0.982383	21	7.77755	0.986846	25	4.70818	0.968311	29	3.50274	0.991999	21	2.77899
XP_012041248.1	PREDICTED: nucleoside diphosphate kinase B [Ovis aries]	70.39	7	10	108	152	17.2539	7.97217	0.955122	21	5.76858	1.00625	21	8.13398	0.978121	26	5.9962	1.01343	21	3.53712	0.933946	21	4.01689	0.99349	26	4.93856	1.01285	21	3.287	1.02389	21	5.89774	1.04573	26	3.5713	1.01763	21	3.60143	1.04729	21	4.47874	0.981343	26	5.65659
XP_004005873.1	PREDICTED: CB1 cannabinoid receptor-interacting protein 1 [Ovis aries]	70.12	10	10	51	164	18.6525	7.94287	0.999068	20	4.39894	0.927216	12	4.52155	0.980712	15	5.75806	1.03688	20	3.30596	1.01961	12	4.06072	1.02133	15	3.83834	0.982671	20	2.71042	1.03377	12	4.92112	1.02134	15	1.25717	0.987041	20	4.91022	1.03951	12	3.82821	0.993426	15	3.51818
XP_014952137.1	PREDICTED: LOW QUALITY PROTEIN: dihydropteridine reductase [Ovis aries]	70.12	11	11	157	241	25.4818	6.90283	0.993312	52	6.16195	1.01414	40	5.69305	1.00173	65	7.06579	0.996974	52	4.63034	0.953599	40	5.3026	0.985786	65	3.67872	1.00939	52	4.52325	0.976851	40	6.41905	0.985644	65	6.01278	1.00127	52	5.79196	1.05594	40	6.31631	1.03959	65	3.52264
XP_014959703.1	PREDICTED: 14-3-3 protein gamma [Ovis aries]	70.06	7	9	271	167	19.1983	4.729	0.996715	65	6.33856	1.02528	67	6.71957	0.980306	72	9.5563	1.01426	65	6.50524	1.00772	66	5.79658	0.992348	72	4.60597	0.971292	65	6.57449	0.984847	66	6.15243	0.988444	72	5.88342	1.01441	65	7.08694	0.972231	66	5.54822	1.03291	72	5.44364
XP_004014203.1	PREDICTED: synaptosomal-associated protein 25 isoform X1 [Ovis aries]	69.9	2	16	182	206	23.3002	4.76709	0.979293	13	10.8889	1.0154	15	6.82257	0.983686	14	6.50613	1.03633	13	6.77661	1.02846	15	3.25374	0.962913	14	4.28093	0.979381	13	8.46961	0.970786	15	4.75083	0.978686	14	3.59849	1.02477	13	5.30786	0.975869	15	4.54266	1.0792	14	5.57573
XP_012000080.1	PREDICTED: microtubule-associated protein 2 isoform X13 [Ovis aries]	69.79	1	109	941	1920	207.788	4.77979	1.00443	2	6.93059	1.01433	3	1.03556	0.960352	5	1.68106	1.03313	2	4.91733	0.957103	3	1.13049	0.98026	5	2.20214	1.00264	2	5.63353	1.02516	3	1.76483	1.05415	5	2.08639	0.95921	2	7.51947	0.987761	3	0.135329	0.99075	5	1.50921
XP_004020923.1	PREDICTED: bolA-like protein 2 isoform X1 [Ovis aries]	69.77	5	5	17	86	10.0942	6.15088	1.0317	5	8.28398	0.98865	4	1.44789	0.944726	5	5.50662	0.98777	5	3.51866	0.954056	4	3.85102	1.03861	5	5.35605	0.996998	5	0.357406	1.05222	4	5.90419	0.945758	5	3.77591	1.01179	5	1.81142	1.01996	4	6.26199	1.04917	5	3.22359
XP_012035088.1	PREDICTED: cytosol aminopeptidase [Ovis aries]	69.75	30	30	216	519	56.1207	6.48096	0.928105	84	7.97124	0.913403	67	9.29643	0.879114	64	13.2687	1.09369	84	7.07855	1.00309	67	5.77758	1.1212	63	8.39734	0.96413	84	5.22515	1.02349	67	4.66853	0.931318	63	6.32529	1.00963	84	4.31431	1.05951	67	5.52542	1.03624	64	3.81012
XP_004022113.1	PREDICTED: 3-hydroxyacyl-CoA dehydrogenase type-2 [Ovis aries]	69.73	12	12	72	261	27.1523	8.27979	0.980198	27	6.65331	0.978562	24	4.13949	1.00294	20	9.5257	0.98084	27	2.66962	0.979775	24	6.63728	0.983507	20	6.70944	1.00253	27	5.98125	1.00579	24	4.09756	1.00409	20	8.9458	1.02301	27	6.04182	1.03722	24	4.35106	1.01033	20	3.25211
XP_004009036.1	PREDICTED: annexin A6 isoform X1 [Ovis aries]	69.69	1	45	412	673	75.7646	5.89697	1.01567	18	6.81973	1.05057	14	4.2448	1.08247	14	7.31738	0.985956	18	4.18427	0.981836	14	5.54452	1.05484	14	3.63889	1.05876	18	6.41574	1.06649	14	4.32648	0.928853	14	5.89393	0.932769	18	3.73626	0.914443	14	4.02885	0.971745	14	4.87175
NP_001155343.1	rab GDP dissociation inhibitor alpha [Ovis aries]	69.57	17	27	368	447	50.5331	5.13525	1.0074	95	8.24867	0.99303	87	7.67758	0.981882	100	9.202	0.986866	95	6.97528	1.00457	86	7.19795	0.988775	99	4.34172	0.994167	95	5.84672	1.02765	87	7.54968	1.0306	100	6.58744	1.01501	95	5.5487	0.984431	87	7.03459	1.02055	100	3.97504
XP_012034209.1	PREDICTED: annexin A6 isoform X2 [Ovis aries]	69.42	1	45	369	667	75.1683	5.98584				1.01159	1		1.08977	2	0.155954				1.16617	1		1.08753	2	7.15967				0.788608	1		0.921892	2	3.78756				1.07902	1		0.924884	2	4.64135
XP_012001357.1	PREDICTED: actin-related protein 2/3 complex subunit 2 isoform X1 [Ovis aries]	69.39	15	15	75	245	28.2884	8.57275	0.996644	28	5.51493	0.985573	22	6.7172	1.01668	25	6.30146	0.988926	28	5.17086	1.00382	22	7.29155	0.995254	25	2.708	1.02043	28	4.4777	1.02611	22	7.24017	1.01956	25	4.34533	1.00016	28	7.21358	1.03013	22	6.15501	0.980341	25	3.50762
XP_014958148.1	PREDICTED: protein kinase C and casein kinase substrate in neurons protein 1 [Ovis aries]	69.37	23	27	248	444	50.5967	5.19873	1.03543	75	5.37765	1.04156	76	4.57545	0.981731	84	5.77439	1.03405	75	4.76076	1.04119	76	4.88115	0.968005	84	5.61876	1.00574	75	4.50247	0.949024	76	4.51188	0.976806	84	5.65738	0.945971	75	5.91961	0.968	76	4.13094	1.07005	84	6.54161
XP_004006045.1	PREDICTED: cytochrome c oxidase subunit 7A-related protein, mitochondrial [Ovis aries]	69.3	6	6	30	114	12.5675	9.53955	1.00271	10	4.64149	0.993082	9	10.3417	0.908559	11	15.0127	0.986703	10	8.04094	0.905988	9	7.55328	0.987068	11	4.44433	0.930384	10	4.41201	1.00143	9	5.38918	1.05249	11	4.28844	1.07628	10	3.35922	1.07976	9	3.46888	1.02902	11	4.09846
XP_012033401.1	PREDICTED: LOW QUALITY PROTEIN: tubulin beta-4A chain isoform X1 [Ovis aries]	69.28	3	19	862	319	35.8223	5.32568	1.01809	36	4.61135	0.864218	34	25.3245	1.03567	30	9.67006	1.01936	36	5.60301	1.10053	34	10.3666	0.977572	30	8.61248	0.89469	36	5.04914	1.00163	34	5.62764	0.973038	30	6.89335	1.06048	36	6.82226	1.01264	34	12.9775	0.984782	30	8.65863
XP_014954022.1	PREDICTED: LOW QUALITY PROTEIN: fructose-bisphosphate aldolase C [Ovis aries]	68.85	16	23	512	366	39.5344	7.10791	0.995405	140	6.01605	1.00401	132	7.8158	1.00227	150	6.95843	1.01834	140	5.67676	0.982783	132	6.88265	0.993345	150	5.09067	0.982357	140	6.13487	1.00643	132	5.29712	0.997364	150	6.45377	1.00142	140	4.76733	1.00013	132	5.85703	1.01893	150	5.06437
NP_001156527.1	tubulin alpha-4A chain [Ovis aries]	68.75	5	21	2027	448	49.8924	5.05908	0.97399	48	7.01964	1.01266	47	6.87184	0.975265	42	7.63705	1.09768	48	5.10335	1.04615	47	8.19365	0.981339	42	6.43163	0.936165	48	7.91582	1.02044	47	4.25889	0.978531	42	6.57398	0.966642	48	7.02662	0.945844	47	5.87855	1.05805	42	4.79857
XP_004002663.1	PREDICTED: T-complex protein 1 subunit gamma [Ovis aries]	68.62	38	38	204	545	60.5474	6.80029	1.00236	70	6.27803	0.972045	63	4.89315	0.97974	70	6.42185	0.984108	70	4.32674	0.980236	63	6.76579	0.984609	70	4.3323	0.988435	70	4.44608	1.01126	63	4.40204	1.03069	70	5.69235	1.03621	70	4.73044	1.02828	63	5.12382	0.986105	70	3.73128
XP_004002985.1	PREDICTED: LOW QUALITY PROTEIN: neuromodulin isoform X1 [Ovis aries]	68.49	16	16	263	238	24.7739	4.88135	1.01652	85	10.1332	1.0726	83	6.55473	1.00465	86	8.72087	1.02538	85	7.97344	0.938134	83	5.65079	1.03604	86	5.66264	1.05545	85	7.95785	1.04896	83	4.79809	0.915522	86	7.19308	0.915185	85	5.85533	0.907229	83	7.49357	1.02307	86	3.82493
NP_001120752.1	ADP/ATP translocase 3 [Ovis aries]	68.46	8	24	231	298	32.8373	9.75928	0.968799	26	8.35441	0.90703	26	5.7823	0.980711	28	7.87658	1.04989	26	4.88447	0.909768	26	6.7746	0.973299	28	4.3088	0.968061	26	5.546	0.918051	26	5.13825	1.01879	28	6.20356	1.02268	26	3.12114	1.26095	26	4.24579	1.00101	28	3.28648
XP_004002520.1	PREDICTED: CDC42 small effector protein 1 [Ovis aries]	68.35	2	2	3	79	8.91942	9.99365				1.04968	1		0.904611	1					0.924616	1		1.51993	2	63.5238				0.936004	1		0.714416	2	32.5438				1.08667	1		1.02415	2	18.2713
XP_012000060.1	PREDICTED: microtubule-associated protein 2 isoform X10 [Ovis aries]	68.21	2	108	918	1950	211.054	4.81787	0.964319	1		1.00386	1		0.893575	1		0.909797	1		0.941801	1		1.03847	1		1.05198	1		0.964162	1		1.0418	1		1.08124	1		1.08951	1		1.0092	1
XP_004008098.1	PREDICTED: V-type proton ATPase subunit F [Ovis aries]	68.07	7	7	71	119	13.39	5.8208	1.0472	21	3.6997	1.0554	24	4.64725	1.02024	24	4.67122	0.978825	21	3.55066	0.986653	24	5.85803	1.01381	24	5.41952	0.981961	21	3.7858	0.978037	24	4.08654	0.959028	24	6.31746	0.975704	21	6.05265	1.00344	24	4.25279	1.02631	24	5.1518
XP_004014204.1	PREDICTED: synaptosomal-associated protein 25 isoform X2 [Ovis aries]	67.96	2	15	147	206	23.3212	4.85596	1.05839	10	4.89127	1.07418	11	6.95867	1.04581	12	3.68219	0.915468	10	9.90919	0.966528	11	6.08917	0.961615	12	2.46328	1.04066	10	8.03591	0.971065	11	6.47231	0.990438	12	6.24635	0.975435	10	4.94143	0.975292	11	7.9263	1.00116	12	5.21313
XP_004002977.1	PREDICTED: V-type proton ATPase catalytic subunit A isoform X1 [Ovis aries]	67.96	36	36	375	618	68.4316	5.57959	0.986423	136	5.5615	1.00262	118	6.19768	0.994539	120	7.0305	1.01108	136	5.96998	1.02909	118	6.69999	0.980648	120	5.3279	0.988189	136	5.48797	0.995667	118	4.98629	1.01315	120	6.03121	1.01164	136	5.40271	0.9857	118	5.53132	1.01321	120	5.69544
XP_004018044.1	PREDICTED: heat shock protein HSP 90-alpha [Ovis aries]	67.94	33	51	837	733	84.6777	5.0083	0.975487	184	7.38009	0.993722	163	5.63913	0.963623	191	9.86643	1.02897	184	6.39073	0.995968	163	4.93642	1.00946	190	4.48964	0.990754	184	5.35456	1.02987	163	4.34092	1.01954	191	6.49282	1.0078	184	4.14113	0.992476	163	5.74654	0.997119	191	5.40828
XP_004008517.1	PREDICTED: NADH dehydrogenase [ubiquinone] 1 beta subcomplex subunit 7 [Ovis aries]	67.88	7	7	67	137	16.3731	7.84033	0.993949	24	10.6099	0.992255	21	17.0675	1.00326	22	10.4058	0.981537	24	4.72539	1.03011	21	5.24977	1.0178	22	8.2558	1.00945	24	6.55535	0.996546	21	7.32264	0.99639	22	7.18614	1.01286	24	6.68166	1.00564	21	10.2579	0.996515	22	4.97624
XP_012038484.1	PREDICTED: protein-L-isoaspartate(D-aspartate) O-methyltransferase isoform X7 [Ovis aries]	67.86	11	11	72	196	21.1258	6.80029	0.981917	25	4.59744	0.997097	24	3.60052	0.978717	22	5.30466	1.00063	25	6.84965	0.992477	24	4.9745	0.96879	22	2.54562	1.01426	25	2.21109	0.95791	24	7.18991	1.05185	22	4.12794	0.997806	25	2.73404	1.04636	24	5.03188	0.974307	22	3.02168
XP_004011376.1	PREDICTED: syntaxin-7 [Ovis aries]	67.82	11	12	74	261	29.6383	5.42725	0.966267	25	3.21548	1.01277	20	3.31438	0.938584	20	3.76287	1.0461	25	5.47547	0.949736	20	6.82201	1.01962	20	4.22569	0.978582	25	4.59707	1.05871	20	5.26314	1.01749	20	3.04999	0.997695	25	3.60155	0.995975	20	4.7147	1.00847	20	3.75137
XP_012034784.1	PREDICTED: annexin A5 isoform X2 [Ovis aries]	67.82	18	19	200	317	35.8185	5.35107	0.972584	68	6.15032	0.940649	59	9.10298	0.972814	66	6.5355	1.0764	68	5.83096	0.995729	59	5.46993	1.01816	66	3.64156	1.02877	68	5.01904	1.04639	59	5.39855	1.07669	66	7.39415	0.91394	68	6.26738	1.02043	59	7.04114	0.937291	66	7.79737
XP_004004799.1	PREDICTED: acyl-CoA-binding protein [Ovis aries]	67.82	6	6	80	87	10.015	6.12549	1.16615	30	7.10548	1.18702	22	3.80453	1.00241	28	5.82706	0.94495	30	4.82725	0.922648	22	3.3272	1.08227	28	4.60429	0.945099	30	5.83373	1.14465	22	4.17803	0.811557	28	7.00608	0.926912	30	4.0528	0.760498	22	12.3088	1.11624	28	3.20265
XP_012041872.1	PREDICTED: LOW QUALITY PROTEIN: MICOS complex subunit MIC13-like [Ovis aries]	67.8	1	8	44	118	13.2888	9.23193	0.945248	1		1.03151	3	1.25008				0.996961	1		1.06755	3	5.65111				1.03067	1		0.921299	3	2.18755				1.03251	1		1.00679	3	1.04272
XP_004023005.1	PREDICTED: spectrin alpha chain, non-erythrocytic 1-like [Ovis aries]	67.78	14	14	154	239	27.6004	4.93213	1.00607	53	5.94508	1.02327	48	6.76897	0.97261	52	6.1799	1.03188	53	4.14523	1.00565	48	4.64407	1.01801	52	4.13952	1.01945	53	5.12184	1.0298	48	6.72469	0.973073	52	6.04931	0.945157	53	4.89895	0.953157	48	5.60942	1.03634	52	5.33787
XP_004005015.1	PREDICTED: secretogranin-2 [Ovis aries]	67.7	32	33	187	613	70.3018	4.79248	1.10715	65	9.66961	1.15069	56	8.90857	1.08967	63	8.80305	0.96965	65	5.79972	0.901356	56	12.6391	1.05027	63	5.03827	1.03161	66	5.62755	1.01521	56	7.94623	0.878403	63	10.8639	0.901743	65	8.42434	0.889327	56	7.40815	1.02159	63	5.01002
XP_004006518.1	PREDICTED: T-complex protein 1 subunit beta isoform X1 [Ovis aries]	67.66	31	31	248	535	57.4832	6.53662	0.996768	83	5.58574	1.0172	82	5.79255	0.998414	81	5.47109	1.00461	83	5.15751	1.00488	82	6.86794	0.999076	81	3.57011	1.01011	83	4.49166	1.00621	82	4.76746	1.00813	81	6.04062	0.98679	83	5.66676	0.9745	82	4.58131	1.00743	81	3.90889
NP_001127778.1	hippocalcin-like protein 1 [Ovis aries]	67.36	6	13	103	193	22.271	5.35107	1.04191	13	4.73597	0.999478	16	7.07437	1.00363	20	5.96317	1.00388	13	5.11134	0.96602	16	5.83867	1.01465	20	4.09193	0.97516	13	3.98518	0.99345	16	5.69885	0.988113	20	5.05131	0.974075	13	3.44767	1.03105	16	4.36148	0.999111	20	3.26695
XP_004021550.1	PREDICTED: voltage-dependent anion-selective channel protein 2 [Ovis aries]	67.35	14	15	243	294	31.5996	7.54736	0.964284	78	5.26915	0.9869	70	4.81288	0.991562	93	8.03347	1.01546	78	4.64541	1.00016	70	4.60169	0.973937	93	3.96045	1.01771	78	3.16109	0.975326	70	6.37654	1.05183	93	5.57938	1.0021	78	3.50516	1.04908	70	7.34193	0.995462	93	4.00436
XP_012035957.1	PREDICTED: tropomyosin alpha-1 chain isoform X2 [Ovis aries]	67.25	1	23	188	284	32.6176	4.729	1.18902	4	1.72702	1.02849	5	1.00882	0.909683	5	5.48736	0.909157	4	7.07578	0.963582	5	3.20531	1.24481	5	4.66009	1.01557	4	2.89972	1.06734	5	1.17315	0.735357	5	7.68433	0.877145	4	2.26176	0.947839	5	2.70883	1.09222	5	3.50642
XP_004019689.1	PREDICTED: stress-induced-phosphoprotein 1 isoform X1 [Ovis aries]	67.03	42	42	251	543	62.5093	6.43018	1.00086	95	5.09275	0.99764	66	3.51989	0.967021	88	5.49413	1.04077	95	6.02334	0.972616	66	4.09436	1.01814	88	4.25835	1.00661	95	4.21731	1.01872	66	3.88383	0.980969	88	4.18034	0.960909	95	4.98134	1.01297	66	4.31878	1.02104	88	4.10046
XP_014954047.1	PREDICTED: 14-3-3 protein epsilon isoform X1 [Ovis aries]	66.93	2	17	467	254	29.0104	4.95752	0.939532	24	2.8447	1.03192	21	6.06558	0.98028	28	5.22791	1.00651	24	4.61461	1.03223	21	4.48204	1.01414	27	2.92158	1.05602	24	3.79228	1.02341	21	4.0718	1.01953	28	3.87674	0.997192	24	4.32925	0.925594	21	6.82408	0.9883	28	5.14056
XP_012041493.1	PREDICTED: 2',3'-cyclic-nucleotide 3'-phosphodiesterase isoform X1 [Ovis aries]	66.82	32	34	1386	422	47.4295	8.93896	1.02222	473	7.91567	1.03219	450	8.95684	0.953429	445	11.0692	1.03248	473	6.09804	0.979637	450	7.57052	1.03349	445	5.89235	0.891718	473	8.47076	0.999683	450	7.30725	1.00534	445	6.27685	1.04482	472	6.09286	0.994324	450	6.99058	1.00163	445	4.41001
XP_004004646.1	PREDICTED: calcium-binding mitochondrial carrier protein Aralar1 isoform X2 [Ovis aries]	66.81	27	35	173	675	74.4828	8.26514	0.966766	42	4.29488	1.01383	40	5.79588	1.04205	49	8.22881	1.03015	42	5.5648	1.03395	40	5.33229	0.971522	49	4.01165	1.00281	42	5.47857	0.937103	40	8.02599	1.04418	49	5.00491	1.00852	42	3.65492	1.00395	40	4.08765	0.962113	49	4.22505
XP_004018433.1	PREDICTED: transketolase [Ovis aries]	66.77	34	34	324	623	67.8177	7.47412	0.980919	112	6.31891	0.975472	102	5.86439	0.929089	106	7.67441	1.02578	113	5.59966	0.988369	102	7.27387	1.00439	106	4.08241	0.962054	113	5.42151	1.00398	102	5.18208	1.04406	106	5.60719	1.04321	112	5.39375	1.03257	102	5.74357	1.01575	106	4.94177
XP_004001884.1	PREDICTED: adenylyl cyclase-associated protein 1 isoform X1 [Ovis aries]	66.74	1	23	169	472	51.2385	7.51807	0.913321	3	1.38395	0.931786	1		1.0012	2	0.138013	1.02228	3	0.798987	0.952183	1		0.896743	2	6.1559	1.04055	3	0.697991	1.13091	1		1.04009	2	3.58108	1.02881	3	1.67028	0.979218	1		1.0693	2	1.95034
XP_004007999.1	PREDICTED: cytochrome c [Ovis aries]	66.67	8	8	85	105	11.6961	9.49561	1.09213	39	8.58316	0.888578	27	3.95979	0.808655	19	18.1959	1.20244	39	21.6687	1.06705	27	9.97322	0.992691	19	3.7682	0.800222	39	18.6488	1.06979	27	5.85869	1.12945	19	7.9927	0.9111	39	9.65713	1.01018	27	11.5822	1.02481	19	7.29798
XP_004008476.1	PREDICTED: 6-phosphogluconolactonase [Ovis aries]	66.67	11	11	47	258	27.5546	6.39209	0.964582	16	4.93048	0.968492	16	4.02938	0.967157	14	3.76625	0.974428	16	3.0671	0.968503	16	3.88453	0.998287	14	3.31724	1.0385	16	4.23977	1.01997	16	4.14285	0.995194	14	7.09178	1.02659	16	4.58451	1.04958	16	4.77479	1.00247	14	4.29251
XP_014959135.1	PREDICTED: myosin regulatory light chain 12B [Ovis aries]	66.67	4	10	58	171	19.6795	4.84326	0.939395	11	5.83515	1.08066	8	1.23094	1.07672	10	8.64586	1.07529	11	3.51134	1.00074	8	9.22203	1.00664	10	4.57228	1.08902	11	5.17178	0.946749	8	4.85228	0.908838	10	9.04143	0.907422	11	7.12898	0.913649	8	4.09013	1.04644	10	5.59696
XP_011959062.1	PREDICTED: adenylyl cyclase-associated protein 1 isoform X2 [Ovis aries]	66.67	1	23	169	471	51.1674	7.51807	0.907363	2	3.4798	0.95411	1		0.990703	3	3.7456	1.02534	2	0.953622	0.965968	1		0.954005	3	0.484676	1.04158	2	0.937881	1.11186	1		1.05234	3	2.40395	1.03139	2	1.23234	0.964974	1		1.01569	3	2.80351
XP_004008844.1	PREDICTED: heat shock 70 kDa protein 4 isoform X1 [Ovis aries]	66.67	51	53	328	840	94.3834	5.21143	0.975779	108	6.50917	1.00286	95	5.61624	0.969013	116	6.58554	1.0093	108	5.02451	0.993759	95	6.10239	1.0046	116	4.06272	1.00884	108	5.05491	1.01251	95	5.29428	1.02672	116	4.88157	1.0038	108	4.71769	0.989901	95	6.3911	1.00421	116	3.68969
XP_014956820.1	PREDICTED: LOW QUALITY PROTEIN: brain acid soluble protein 1 isoform X1 [Ovis aries]	66.39	20	20	293	241	24.5208	4.69092	0.955752	98	14.8523	0.997456	104	6.96681	1.00262	89	9.43837	1.05042	98	9.00026	1.00051	104	6.65627	0.994278	89	3.75868	0.996855	98	7.13854	1.0162	104	6.25792	1.00496	89	7.82796	1.00154	98	5.66565	0.973548	104	5.83148	1.00135	89	3.63923
XP_004008614.1	PREDICTED: NADH dehydrogenase [ubiquinone] 1 alpha subcomplex subunit 7 [Ovis aries]	66.37	9	9	46	113	12.5036	10.1255	0.998524	17	7.33678	0.98156	15	7.11829	0.957187	14	9.92849	0.985394	17	3.91691	1.0151	15	5.81132	1.00013	14	6.20977	1.02127	17	5.73049	0.974909	15	3.71806	1.04298	14	6.77271	1.03307	17	2.77542	1.05411	15	4.68786	0.973542	14	3.65954
NP_001119813.1	vasopressin-neurophysin 2-copeptin precursor [Ovis aries]	66.27	6	7	12	166	17.2831	5.2749	1.07915	1		0.853235	4	26.8006	1.1278	5	5.93795	1.0089	1		0.919217	4	12.0107	1.27562	5	9.59406	0.950712	1		1.33354	4	39.0403	0.947684	5	5.65874	0.960997	1		0.79901	4	27.0941	0.708549	5	19.9185
XP_004022807.3	PREDICTED: creatine kinase B-type isoform X1, partial [Ovis aries]	66.27	10	11	652	169	19.0508	7.92822	0.970649	210	7.75844	0.989886	187	7.14482	0.96572	231	9.17999	1.06533	210	5.03128	1.0356	187	6.7607	0.962142	231	6.37171	1.0126	210	6.46451	1.01681	187	6.61162	0.974684	231	5.63068	0.95957	210	5.52094	0.963091	187	5.1467	1.0925	231	9.07889
XP_014950353.1	PREDICTED: LOW QUALITY PROTEIN: dynamin-1-like protein isoform X1 [Ovis aries]	66.24	43	43	250	788	87.0106	6.84424	0.965999	80	7.90033	1.00343	76	7.57771	0.967904	92	6.07305	1.02151	80	6.37797	1.0072	76	6.84576	0.98422	92	5.00113	0.980951	80	5.56695	1.0266	76	6.85149	1.02259	92	5.33995	1.01936	80	4.79686	0.981886	76	6.59716	1.00622	92	4.58158
XP_011972837.1	PREDICTED: heterogeneous nuclear ribonucleoprotein K isoform X5 [Ovis aries]	66.23	1	24	137	459	50.3882	5.32568							0.910738	2	0.110736							1.11636	2	5.94226							1.00503	2	7.75502							0.951856	2	0.772627
XP_012000037.1	PREDICTED: microtubule-associated protein 2 isoform X7 [Ovis aries]	66.22	1	108	921	2004	216.586	4.85596	1.09918	1		1.2004	1		0.967478	1		0.901192	1		0.878327	1		0.987773	1		1.13117	1		1.03307	1		0.897241	1		0.879326	1		0.869553	1		1.13741	1
XP_004006121.1	PREDICTED: T-complex protein 1 subunit eta [Ovis aries]	66.11	27	27	194	543	59.4049	7.1958	0.971394	63	6.53705	0.982638	59	6.47585	0.999724	71	7.60497	0.98661	63	5.4287	0.983514	59	5.28204	0.97722	71	4.72808	0.9987	63	5.83769	1.0187	59	4.73987	1.018	71	6.14243	1.03109	63	4.14652	1.01834	59	4.10356	1.00189	71	4.067
XP_004015372.1	PREDICTED: small nuclear ribonucleoprotein Sm D2 [Ovis aries]	66.1	8	8	19	118	13.5182	9.90576	0.949636	8	5.02222	0.916063	3	5.13317	0.933701	8	6.71489	0.961098	8	4.1162	0.88695	3	0.44107	1.05516	8	8.64883	1.06372	8	2.15996	1.06852	3	4.10642	1.04698	8	2.56808	1.01285	8	7.59188	1.0901	3	3.50549	0.954957	8	2.78056
XP_004005159.1	PREDICTED: chloride intracellular channel protein 4 [Ovis aries]	66.01	14	14	137	253	28.6947	5.78271	0.9915	48	12.405	0.954948	44	5.24217	0.952055	45	7.74887	1.00694	48	9.32742	1.05606	44	4.01183	1.034	45	5.36233	0.990267	48	5.07164	1.01347	44	5.83695	1.01566	45	6.55619	0.999551	48	3.16626	0.97891	44	5.98145	0.988459	45	4.03908
XP_004004266.1	PREDICTED: V-type proton ATPase subunit B, brain isoform [Ovis aries]	65.95	25	25	227	511	56.5409	5.80811	0.999336	78	7.6961	0.996616	71	5.19556	0.97641	78	10.0237	1.00327	78	6.61981	0.996412	71	4.58016	0.980895	78	3.74463	0.989605	78	6.5488	1.00381	71	4.39564	1.0084	78	6.59354	1.00635	78	4.3591	1.01059	71	4.60266	1.0166	78	3.98445
XP_004012151.1	PREDICTED: ubiquitin-fold modifier 1 [Ovis aries]	65.88	3	4	13	85	9.1619	9.30518	0.964676	3	5.83748	0.980416	4	3.71301	0.97771	5	9.40637	1.04984	3	1.37243	0.958857	4	9.13624	0.939147	5	4.08616	0.943102	3	3.35253	1.05104	4	1.95181	0.989384	5	11.1311	1.04646	3	4.62345	1.03364	4	4.13636	1.01147	5	2.19146
XP_004012272.1	PREDICTED: histidine triad nucleotide-binding protein 1 [Ovis aries]	65.87	4	4	20	126	13.7441	6.87354	1.04325	6	4.1441	1.00677	6	3.93386	0.925213	8	14.6796	1.00218	6	2.50351	0.880509	6	10.0969	0.984891	8	3.16599	0.945306	6	4.44366	1.05893	6	4.36907	1.01227	8	1.55891	0.999851	6	3.79175	1.05942	6	4.23803	1.07846	8	4.30769
XP_004008917.1	PREDICTED: NADH dehydrogenase [ubiquinone] 1 alpha subcomplex subunit 2 isoform X1 [Ovis aries]	65.66	9	9	34	99	11.0729	9.90576	0.999228	12	2.61017	0.967621	10	3.543	0.937481	11	5.20724	1.00444	12	4.22162	1.0186	10	4.57969	0.973038	11	4.05095	0.973851	12	4.19278	0.945267	10	1.48716	1.07201	11	5.07576	1.01535	12	1.93729	1.0809	10	3.72927	1.00543	11	3.64746
XP_011951460.1	PREDICTED: LOW QUALITY PROTEIN: microtubule-associated protein 6 isoform X1 [Ovis aries]	65.5	50	50	294	855	90.866	8.20654	1.02236	98	6.4922	1.02543	92	8.1822	0.983583	101	7.30164	1.01315	98	7.31134	0.965642	92	5.75789	1.01975	101	5.24012	0.991712	98	5.42728	1.05162	92	7.25219	0.974704	101	5.49158	0.966132	98	5.185	0.955636	92	6.91515	1.01765	101	4.49102
XP_004004997.1	PREDICTED: tubulin alpha-1D chain [Ovis aries]	65.49	1	23	2476	452	50.2506	5.03369							1.08924	1								1.04117	1								0.940241	1								0.955831	1
XP_004011485.1	PREDICTED: T-complex protein 1 subunit alpha [Ovis aries]	65.47	30	30	203	556	60.2566	5.98584	1.01167	59	6.43319	1.01004	65	6.07016	1.01024	65	7.42427	0.983827	60	4.08089	0.983726	66	4.63426	0.990773	66	4.63619	0.990658	60	4.04964	1.00476	66	7.38091	1.00251	66	6.08741	1.018	60	5.23982	0.999113	66	4.7707	1.00542	66	4.58985
XP_004008956.1	PREDICTED: glucosamine-6-phosphate isomerase 1 [Ovis aries]	65.4	9	14	46	289	32.5365	6.85889	0.981617	10	8.96157	0.824372	14	11.8958	0.951178	12	7.62758	0.96199	10	3.67731	1.08808	14	7.8787	0.967567	12	5.92356	0.996498	10	3.68391	1.09654	14	11.888	1.11995	12	9.00361	1.04015	10	4.93268	1.06021	14	4.01527	0.988357	12	5.8524
NP_001159670.1	four and a half LIM domains protein 1 [Ovis aries]	65.2	16	16	82	296	33.5867	8.45557	0.988712	28	3.60041	0.925393	26	6.07948	0.926205	27	7.40188	0.990447	28	2.69026	0.948521	26	2.78371	1.00534	27	5.17647	0.997786	28	4.03332	1.03551	26	3.99665	1.03452	27	5.9254	1.01723	28	2.69176	1.10252	26	4.29022	1.0017	27	4.24205
XP_004018330.1	PREDICTED: actin-related protein 2/3 complex subunit 4 [Ovis aries]	64.88	9	9	37	168	19.6543	8.42627	1.02891	11	5.87297	1.03656	12	6.08277	1.03635	13	7.33327	0.959833	11	5.22636	0.974877	12	3.16767	0.988051	13	5.64457	0.989847	11	5.38208	0.97397	12	6.09994	1.00261	13	5.9277	1.02621	11	3.29129	1.01301	12	3.05664	1.00528	13	3.54228
XP_004022002.1	PREDICTED: pyruvate dehydrogenase E1 component subunit alpha, somatic form, mitochondrial [Ovis aries]	64.87	18	25	136	390	43.3597	8.03076	0.992754	23	9.96574	0.98863	28	5.29473	0.98281	29	8.67755	1.01804	23	8.38463	1.0136	28	4.66597	1.00349	29	3.10459	0.978158	23	5.49768	0.975082	28	4.44061	1.02159	29	6.03059	0.996481	23	4.76292	1.03399	28	5.07809	0.998154	29	2.72308
XP_004004345.1	PREDICTED: phosphoserine aminotransferase [Ovis aries]	64.86	21	22	131	370	40.4557	7.32764	1.00948	41	7.02143	0.96003	46	6.68667	0.99825	40	8.65301	1.07655	41	6.39096	1.02934	46	5.6994	0.921515	40	5.7447	0.938538	41	7.33476	0.94139	46	6.48635	1.04431	40	5.51012	0.979899	41	5.64348	1.06721	46	4.8594	1.02962	40	5.78998
XP_014954048.1	PREDICTED: 14-3-3 protein epsilon isoform X2 [Ovis aries]	64.85	1	15	386	239	27.2566	5.23682	0.95294	2	20.15	1.11014	1					1.093	2	0.406444	0.989021	1					0.986198	2	11.6288	0.948121	1					0.956293	2	9.28258	0.958585	1
XP_004006585.1	PREDICTED: dynactin subunit 2 isoform X4 [Ovis aries]	64.76	20	21	140	403	44.3079	5.26221	1.03703	50	5.51585	1.04463	36	3.29823	0.969798	49	4.39043	1.03406	50	5.76085	1.00809	36	3.83765	1.01655	49	4.00025	1.00906	50	6.40189	0.997497	36	2.45765	0.941488	49	6.85776	0.935645	50	6.13646	0.956653	36	5.06565	1.05188	49	3.85986
XP_012037872.1	PREDICTED: tumor protein D53 isoform X4 [Ovis aries]	64.71	8	8	35	153	17.2208	5.96045	1.08591	11	8.00456	1.0492	12	17.3092	1.06987	12	5.67692	0.950253	11	6.38172	0.840498	12	10.7616	1.0472	12	6.89046	0.996459	11	2.96446	1.09712	12	4.50854	0.902409	12	8.41464	0.952459	11	2.43975	0.950263	12	10.7533	1.03885	12	4.06779
XP_004002380.1	PREDICTED: F-actin-capping protein subunit alpha-1 [Ovis aries]	64.69	10	12	61	286	32.9394	5.8208	0.988094	17	4.8991	0.982881	16	6.1266	0.968041	18	6.25093	1.00763	17	4.06306	0.969096	16	3.9636	0.978376	18	5.52931	0.988965	17	4.98542	1.03067	16	3.07416	1.03265	18	3.62261	1.00799	17	3.50134	0.999398	16	5.33565	1.00807	18	6.90836
XP_004018844.1	PREDICTED: lactoylglutathione lyase [Ovis aries]	64.67	10	10	61	184	20.7653	5.43994	0.967745	20	6.45254	0.981723	21	8.09895	1.01921	20	10.5076	1.10323	20	10.3768	0.996845	21	2.96331	0.959225	20	6.29428	0.982558	20	6.0235	0.99008	21	5.45089	0.991856	20	6.18313	0.948648	20	8.5407	1.0451	21	4.53463	1.01699	20	4.52277
XP_004020808.1	PREDICTED: 4-aminobutyrate aminotransferase, mitochondrial [Ovis aries]	64.6	28	28	236	500	56.5526	7.95752	0.903825	72	9.4238	0.99233	84	7.82063	0.930868	77	11.6866	1.04392	72	5.64617	1.02592	84	7.00982	1.00817	77	5.11309	1.01306	72	5.82917	0.996613	84	5.7664	1.02121	77	5.91001	1.03307	72	5.59256	1.0023	84	7.35605	1.01985	77	4.47428
XP_012043556.1	PREDICTED: LOW QUALITY PROTEIN: phosphoglycerate mutase 1-like [Ovis aries]	64.57	2	12	353	254	28.8626	6.88818	0.832313	12	18.7646	1.11498	11	15.0488	0.942768	8	9.13553	1.06984	12	5.80456	0.916963	11	8.09716	0.997102	8	3.74494	1.05117	12	9.48795	1.00816	11	3.9052	1.13772	8	6.0645	1.03683	12	1.53281	0.921987	11	7.29171	0.906176	8	3.44017
XP_004022293.1	PREDICTED: prefoldin subunit 3 [Ovis aries]	64.47	13	13	52	197	22.4715	6.27783	0.978529	18	4.60135	0.99413	15	3.66672	0.941231	18	4.7937	1.02869	18	6.73334	0.961431	15	6.81684	0.981197	18	4.81589	1.03116	18	4.57288	1.02533	15	4.04087	1.05736	18	5.35021	0.986509	18	3.33707	1.01966	15	6.06588	1.01335	18	4.27547
NP_001295509.1	membrane-associated progesterone receptor component 1 [Ovis aries]	64.43	10	11	35	194	21.6187	4.70361	0.978815	10	11.2233	0.990079	13	6.74418	1.02905	8	7.49141	1.02396	10	6.70482	1.01347	13	2.61391	0.991698	8	7.29026	1.03591	10	1.94435	1.03891	13	9.12532	0.998327	8	9.50868	1.00744	10	6.60785	0.917889	13	11.3822	0.995704	8	5.05394
XP_012029737.1	PREDICTED: tubulin alpha-1B chain [Ovis aries]	64.42	1	21	1936	416	46.2958	5.12256	0.894223	34	14.2659	1.04805	27	8.27489	1.08498	24	9.37015	1.08286	36	10.4984	1.06228	26	9.25406	1.06057	25	10.4616	1.03	37	9.21945	1.03372	27	6.85645	0.932267	24	13.6882	0.976584	37	11.2657	0.858911	27	10.752	0.985943	24	8.52674
XP_012040611.1	PREDICTED: clathrin heavy chain 1 isoform X4 [Ovis aries]	64.25	85	85	980	1614	184.998	5.65576	0.99509	329	7.32821	1.00662	301	7.27528	0.985231	348	7.41303	0.994861	330	5.28382	0.999461	301	5.61793	0.987001	348	5.05299	0.985981	330	5.4438	1.0157	301	4.61239	1.01546	348	6.09212	1.02608	330	5.1465	0.980314	301	5.43512	1.00791	348	4.62736
XP_004005838.1	PREDICTED: serine/threonine-protein phosphatase PP1-beta catalytic subunit isoform X1 [Ovis aries]	64.21	5	13	73	299	34.099	6.16357	0.926348	3	5.70277	0.966345	5	2.92927	0.933878	5	15.5618	1.04303	3	0.139675	0.991572	5	5.25459	0.984116	5	3.15885	1.03274	3	4.07344	1.02377	5	5.43218	1.07931	5	2.27488	1.03826	3	3.14402	1.03577	5	4.44031	0.981083	5	6.27489
NP_001138660.1	NADH dehydrogenase [ubiquinone] 1 alpha subcomplex subunit 12 [Ovis aries]	64.14	7	7	26	145	17.0786	9.67139	0.991652	9	1.28497	0.962236	8	4.46093	1.01427	9	2.53193	1.00095	9	3.90827	1.00462	8	8.6536	0.969119	9	3.47019	0.994169	9	2.13559	0.960124	8	8.60499	0.997348	9	8.05463	1.02011	9	2.85429	1.06638	8	5.68607	0.997587	9	6.34724
XP_004020579.1	PREDICTED: haloacid dehalogenase-like hydrolase domain-containing protein 2 [Ovis aries]	64.09	13	13	53	259	28.523	6.55127	0.910109	23	5.45349	0.957084	17	3.12367	0.896069	13	14.9756	1.03354	23	5.91704	0.971566	17	9.59217	0.983154	13	5.14851	1.0056	23	2.87596	1.07815	17	6.43823	1.03189	13	10.701	1.03575	23	4.53276	0.97229	17	5.06265	1.05896	13	4.22154
XP_014951603.1	PREDICTED: LOW QUALITY PROTEIN: dihydropyrimidinase-related protein 3 isoform X1 [Ovis aries]	63.94	26	31	485	685	73.9598	6.40479	0.956663	61	4.2209	0.963452	55	5.63495	0.978993	65	8.23488	1.02155	61	4.36088	0.946628	55	5.93924	1.00158	65	4.35325	0.998133	61	5.65518	1.04573	55	4.20071	1.01374	65	4.99814	1.00498	61	5.16381	1.03703	55	3.8095	1.01026	65	3.28148
XP_004019702.1	PREDICTED: peroxiredoxin-5, mitochondrial [Ovis aries]	63.93	10	10	107	219	23.1492	8.33838	1.00824	28	5.43556	1.02325	40	9.21151	0.980755	39	7.82173	1.00184	28	5.82015	1.02358	40	5.76644	0.980991	39	5.07134	0.965901	28	4.62002	0.971546	40	5.49965	1.04656	39	6.50589	1.01321	28	3.55127	1.01225	40	6.19708	0.985726	39	6.85699
XP_004010363.1	PREDICTED: proteasome activator complex subunit 1 [Ovis aries]	63.86	16	16	57	249	28.6591	6.29053	1.00718	25	5.2631	0.957443	18	3.57851	0.995368	14	8.57756	0.96149	25	5.12213	0.980999	18	2.5705	1.03305	14	5.57582	1.03312	25	4.75564	0.980028	18	3.31553	0.988419	14	7.50845	1.01206	25	3.94054	1.07838	18	5.85789	1.00541	14	2.7121
XP_004018903.1	PREDICTED: heat shock protein HSP 90-beta [Ovis aries]	63.81	26	45	560	724	83.2011	5.03369	0.977398	76	7.36139	0.9977	71	6.73092	1.02708	93	8.70781	1.0159	76	7.24641	0.976458	71	8.76004	1.00123	93	4.31668	0.993932	76	6.0827	1.00965	70	7.43439	1.01284	93	4.56131	1.00245	76	5.83361	1.02313	71	6.14592	0.975333	93	4.54756
XP_004020149.1	PREDICTED: aspartate aminotransferase, cytoplasmic [Ovis aries]	63.68	23	23	176	413	46.4416	7.1958	0.97062	60	4.91615	0.983054	45	5.30047	0.974494	70	6.59937	1.03435	60	4.22539	0.994184	45	6.10616	0.977067	70	3.67987	0.972119	60	3.17813	1.00637	45	4.3044	1.04753	70	4.1139	1.02468	60	3.01612	1.02307	45	4.64606	1.01198	70	3.74496
XP_012045749.1	PREDICTED: 60S ribosomal protein L12 [Ovis aries]	63.64	9	9	33	165	17.8075	9.42236	0.944683	9	5.4277	1.01781	8	7.06182	0.9846	16	6.71313	0.992061	9	2.92529	0.998228	7	7.30434	1.00793	16	4.73175	1.04228	9	3.09098	1.02394	8	8.8574	1.03357	16	5.1752	0.998954	9	2.92035	1.01926	8	9.46022	0.967478	16	3.84638
XP_011972855.1	PREDICTED: heterogeneous nuclear ribonucleoprotein K isoform X3 [Ovis aries]	63.64	1	24	137	440	48.5232	5.45264				0.950156	1		1.00095	1					1.00831	1		1.06228	1					1.00916	1		1.00271	1					1.04159	1		0.942712	1
XP_004002508.1	PREDICTED: alpha-endosulfine [Ovis aries]	63.64	7	8	35	121	13.3687	7.23975	1.00779	8	17.2904	1.06017	10	3.71221	0.895708	10	11.7784	1.01345	8	7.86986	0.892542	10	5.93516	0.984478	10	5.39613	1.05374	8	7.82292	1.03196	10	17.9478	1.05281	10	14.0648	0.951731	8	2.07018	0.994462	10	8.74523	1.02666	10	4.06824
XP_012029990.1	PREDICTED: ras-related protein Rap-1b isoform X1 [Ovis aries]	63.59	5	10	66	184	20.8116	5.78271	0.931162	10	6.24922	0.921569	9	5.40597	0.943742	13	7.97931	1.03936	10	2.81691	0.975743	9	6.51086	0.969488	13	7.19068	1.00599	10	1.59402	1.02907	9	6.76797	1.0636	13	3.65532	1.03089	10	3.58468	1.07883	9	3.29072	1.0037	13	2.50479
XP_014948445.1	PREDICTED: V-type proton ATPase subunit G 1 [Ovis aries]	63.56	4	5	22	118	13.7	8.44092	1.02124	4	8.80244	1.03094	3	4.2303	1.02452	4	4.26509	0.942397	4	3.72654	1.01969	3	3.47203	0.972751	4	3.2371	0.99914	4	5.74622	0.976366	3	8.34182	1.01526	4	3.17136	1.03683	4	1.7352	0.989605	3	0.820325	0.992377	4	4.01077
XP_004002836.1	PREDICTED: T-complex protein 1 subunit theta isoform X2 [Ovis aries]	63.5	2	36	248	548	59.5714	5.59229				0.988788	3	0.728164	1.02101	1					1.02749	3	2.17843	1.01825	1					1.0298	3	1.77603	0.998212	1					0.963968	3	0.841522	0.975239	1
XP_014960397.1	PREDICTED: synapsin-1 isoform X1 [Ovis aries]	63.46	1	29	388	706	74.4339	9.83252	0.89212	2	12.3694							0.980696	2	0.129891							1.03528	2	7.43346							1.09351	2	3.38849
XP_014949650.1	PREDICTED: LOW QUALITY PROTEIN: dynamin-1 isoform X1 [Ovis aries]	63.43	32	54	376	864	97.2298	7.15186	0.98675	89	7.329	0.997765	82	5.74085	0.979095	82	7.54382	1.02122	89	5.65802	1.02836	82	4.64869	0.970681	82	4.65816	0.984673	89	5.26679	0.983401	82	5.20887	1.01036	82	5.49456	1.00161	89	5.37779	1.00403	82	5.93174	1.02053	82	4.3366
XP_004014229.1	PREDICTED: ATP synthase subunit gamma, mitochondrial isoform X1 [Ovis aries]	63.42	15	16	209	298	33.0653	9.33447	0.990446	67	5.3415	1.02391	61	6.6314	0.969899	76	9.09269	0.996289	67	4.72889	0.998862	61	7.9048	0.988314	76	6.13951	0.987206	67	4.70272	0.982064	61	5.0786	1.02426	76	7.04145	1.01537	67	4.48698	1.00796	61	6.38494	1.00577	76	6.53774
XP_004013115.1	PREDICTED: rho GDP-dissociation inhibitor 1 [Ovis aries]	63.24	13	13	218	204	23.4348	5.19873	0.984847	75	4.54413	0.99729	68	5.04379	1.01043	74	6.33312	1.0133	75	5.3473	0.978916	68	4.87972	1.00154	74	4.7708	1.00388	75	4.81115	1.04562	68	6.14262	1.00161	74	3.97578	1.00835	75	5.34565	0.964729	68	4.43834	0.988234	74	4.07162
XP_014947109.1	PREDICTED: septin-2 isoform X1 [Ovis aries]	63.17	17	18	133	372	42.5388	5.99854	0.998308	31	6.82345	0.978817	41	7.49353	1.01903	42	6.03098	1.01941	31	6.38955	1.0322	41	5.4026	1.00123	42	4.58337	1.00735	31	5.94296	1.00448	41	4.41324	0.999613	42	6.18822	0.986519	31	3.35776	0.988657	41	5.0255	0.996679	42	4.11831
XP_004001808.1	PREDICTED: NADH dehydrogenase [ubiquinone] 1 alpha subcomplex subunit 10, mitochondrial isoform X1 [Ovis aries]	63.1	21	21	120	355	40.3967	7.50342	0.994315	47	7.07901	0.997791	37	7.08598	0.989771	35	6.97555	0.996774	47	4.53295	1.00808	37	5.18464	0.997634	35	4.8385	1.00005	47	4.50408	0.958569	37	4.68309	0.995993	35	8.44636	1.00219	47	2.89106	1.03403	37	6.07835	1.00577	35	4.15908
XP_004013052.1	PREDICTED: vesicle-fusing ATPase isoform X2 [Ovis aries]	63.05	44	44	464	747	83.0693	6.62451	1.00518	157	7.37717	1.02168	146	5.24321	0.982054	159	6.91292	1.00618	157	5.16664	0.988341	146	5.5021	1.00057	159	3.85897	0.977824	157	5.4691	0.984797	146	4.2907	1.04311	160	4.64224	1.00981	157	4.82763	1.00834	146	4.86884	0.986206	159	4.5188
NP_001159665.1	eukaryotic translation initiation factor 5A-1 [Ovis aries]	62.99	4	7	49	154	16.8214	5.23682	1.02248	7	9.06143	1.04102	10	4.85209	1.00176	11	6.47339	1.01965	7	3.7128	0.978363	10	8.64706	1.01976	11	2.74286	0.986773	7	1.48426	1.02497	10	8.29539	0.940191	11	2.17728	0.934049	7	6.42313	0.994593	10	2.65891	1.03147	11	3.8268
XP_014960398.1	PREDICTED: synapsin-1 isoform X2 [Ovis aries]	62.99	1	28	385	670	70.3578	9.87646	1.08695	1		0.968138	3	11.4823	0.888951	1		0.949798	1		0.901714	3	4.67075	0.999564	1		0.957399	1		1.06153	3	6.24174	1.08274	1		1.00653	1		1.03305	3	1.33906	1.01309	1
XP_012038955.1	PREDICTED: protein FAM49B isoform X5 [Ovis aries]	62.96	1	17	89	324	36.7246	6.06201				0.985139	1		0.989441	2	4.48392				0.984671	1		0.987528	2	6.50642				1.09117	1		0.994742	2	11.4106				0.939464	1		1.02783	2	0.831186
NP_001009784.1	actin, cytoplasmic 1 [Ovis aries]	62.93	1	21	1481	375	41.7097	5.47803	1.00301	44	9.33363	1.01512	39	9.05428	0.969865	34	8.86963	1.02219	44	8.43401	1.04537	39	8.80113	1.04582	34	6.60883	1.00784	44	8.23186	0.995291	39	9.4447	1.0118	34	6.34528	0.95164	44	6.0376	0.948007	39	8.12527	0.981572	34	7.49842
XP_004013127.3	PREDICTED: actin, cytoplasmic 2 [Ovis aries]	62.93	1	21	1458	375	41.7658	5.47803	0.949449	30	9.5573	0.972766	29	12.0415	1.01586	36	15.859	0.999659	30	5.22844	1.06799	29	5.61106	1.02906	36	8.04208	1.06218	30	7.96437	0.977738	29	7.21208	1.02279	36	7.80724	0.974253	30	3.6979	0.994644	29	8.97786	0.980698	36	6.40182
XP_012035872.2	PREDICTED: ubiquitin-conjugating enzyme E2 K isoform X1 [Ovis aries]	62.89	5	5	11	97	10.6604	5.05908	0.906442	4	1.94397	0.901594	6	8.26994	1.06165	1		1.05162	4	5.93906	0.986402	6	7.58147	0.962131	1		0.984527	4	2.42369	1.0208	6	1.52507	1.01086	1		1.06759	4	9.53286	0.998297	6	10.2875	0.988687	1
XP_014950483.1	PREDICTED: peptidyl-prolyl cis-trans isomerase FKBP4 isoform X1 [Ovis aries]	62.86	24	25	111	412	46.6115	5.47803	0.990385	36	5.92338	0.988895	34	6.04544	0.976432	39	5.97769	1.04032	36	4.88591	1.00202	34	3.20326	1.05448	39	3.69727	0.967622	36	4.11649	1.01158	34	5.52226	0.992528	39	3.92158	0.994263	36	5.32139	1.00503	34	4.51058	0.962315	39	5.67671
NP_001156032.1	ES1 protein homolog, mitochondrial [Ovis aries]	62.77	14	14	89	274	28.5559	8.48486	1.02129	29	9.00532	0.971263	30	6.92154	0.965235	30	11.5615	1.06267	29	6.18433	1.00377	30	6.90232	1.04547	30	5.53197	1.0733	29	6.69884	1.00641	30	5.58004	1.03864	30	7.4024	0.851411	29	19.6649	1.04915	30	6.68294	0.958218	30	4.49376
NP_001121145.1	rho-related GTP-binding protein RhoB [Ovis aries]	62.76	8	9	114	196	22.1091	5.23682	0.959769	20	7.43454	0.976834	25	6.85042	0.968984	20	5.06745	1.02453	20	6.16896	1.01545	25	6.19835	1.00795	20	3.12387	0.972651	20	3.78106	0.99653	25	2.95894	1.02334	20	3.02776	1.01026	20	3.47894	1.02364	25	5.08606	1.00181	20	2.87365
XP_012042114.1	PREDICTED: T-complex protein 1 subunit theta isoform X1 [Ovis aries]	62.75	1	35	247	553	60.1648	5.74463	0.977899	1		1.01259	1		1.05441	1		0.912347	1		1.0561	1		0.953726	1		0.982097	1		0.952728	1		1.07025	1		1.13093	1		0.997351	1		0.947635	1
XP_004004229.2	PREDICTED: neurofilament medium polypeptide isoform X1 [Ovis aries]	62.63	65	70	884	950	104.703	4.98291	1.07204	246	10.996	1.10346	243	7.95091	0.952185	255	7.35627	1.06744	246	8.96974	0.923077	243	7.80192	1.02048	255	4.89534	0.890397	246	9.11878	1.03709	243	6.80222	0.941243	255	7.0087	0.972279	246	8.23866	0.9164	243	12.7785	1.06926	255	5.40631
XP_014957007.1	PREDICTED: heat shock 70 kDa protein 4L isoform X2 [Ovis aries]	62.62	43	47	329	840	94.7918	5.70654	0.991049	108	5.56986	1.00846	94	5.04537	0.976399	106	6.67692	1.02377	108	4.76428	1.00011	94	3.96783	1.00739	106	4.18483	0.9892	108	4.93228	1.00437	94	3.92814	1.01017	106	5.14074	0.996818	108	4.59094	0.994996	94	5.38909	1.01043	106	3.58249
XP_004017011.1	PREDICTED: ras-related protein Rab-3C isoform X1 [Ovis aries]	62.56	1	12	151	227	25.9216	5.23682				0.919033	1		1.089	1					1.08208	1		0.988539	1					1.04957	1		1.0356	1					0.969401	1		0.919898	1
NP_001087257.1	annexin A2 [Ovis aries]	62.54	23	23	151	339	38.5878	7.31299	0.937273	53	5.24891	0.999161	45	5.02122	1.07375	52	6.95489	0.991646	53	3.65473	0.958702	45	8.37969	1.0126	52	5.15991	1.06977	53	5.45491	1.01777	45	5.09105	0.953312	52	5.02214	0.991968	53	3.83269	1.02964	45	7.39016	0.964654	52	3.74075
XP_011954616.1	PREDICTED: guanine nucleotide-binding protein G(i) subunit alpha-2 isoform X1 [Ovis aries]	62.54	9	19	245	355	40.4511	5.5415	1.02618	33	5.13825	0.994074	35	11.1082	1.00155	26	6.63608	1.00227	33	3.11573	1.01977	35	5.4999	0.993804	26	4.08718	0.99928	33	3.78718	1.00021	35	7.53577	1.02374	26	3.1585	0.981094	33	5.05418	1.00417	35	7.33597	0.993618	26	5.57213
NP_001156530.1	ubiquitin-conjugating enzyme E2 N [Ovis aries]	62.5	9	9	72	152	17.127	6.56592	1.0053	22	3.30156	1.02376	26	5.10919	1.00132	24	7.95387	1.01793	22	4.96555	0.98022	26	6.0305	0.993598	24	3.81704	1.00237	22	4.16998	1.00803	26	4.87935	0.985918	24	5.56264	0.961035	22	4.32407	0.979784	26	3.20631	1.03451	24	4.13642
XP_011956519.1	PREDICTED: histone H3.1 [Ovis aries]	62.41	1	9	53	133	14.9072	10.9897	0.840175	3	0.808433	0.748559	1		0.778587	3	1.43634	0.941641	3	6.64439	0.395532	1		1.75455	3	7.21995	1.06201	3	1.33596	1.26695	1		0.484338	3	5.16806	1.16929	3	10.9952	1.48716	1		0.899272	3	1.77176
XP_011952852.1	PREDICTED: eukaryotic initiation factor 4A-II isoform X3 [Ovis aries]	62.33	9	20	123	361	41.1081	5.52881	1.0514	17	10.3275	0.998824	17	17.6191	1.05073	17	14.6454	0.9333	17	10.4703	1.01165	17	6.96042	0.977532	17	4.14307	0.948016	17	7.86083	0.956019	17	4.64346	0.996989	17	12.4803	1.04686	17	5.10556	1.00267	17	11.013	1.00791	17	1.662
XP_014956003.1	PREDICTED: cytochrome b5 type B [Ovis aries]	62.33	6	6	23	146	16.2579	5.17334	0.911813	5	2.71011	1.01297	7	6.58854	0.944463	6	5.22684	1.04952	5	8.71544	0.971056	7	8.91042	0.994173	6	1.64409	1.09524	5	6.36888	1.00905	7	4.38006	1.02453	6	6.78134	0.995587	5	8.53313	1.00351	7	4.69494	0.984101	6	6.2126
XP_012017864.1	PREDICTED: syntaxin-binding protein 1 isoform X2 [Ovis aries]	62.32	2	35	509	637	72.5063	6.771	0.941882	2	0.180679	1.01637	2	8.56813				1.06168	2	5.4338	1.04938	2	9.011				0.964745	2	0.354271	0.930391	2	6.52125				1.03139	2	5.17074	1.01764	2	5.2761
XP_011958742.1	PREDICTED: microtubule-associated protein RP/EB family member 2 isoform X5 [Ovis aries]	62.32	13	15	99	284	32.2449	5.43994	0.980828	24	7.48547	0.960228	20	4.4529	0.954149	30	9.16149	1.09708	24	6.04885	1.00357	20	5.71829	0.948886	30	5.73958	0.934377	24	5.84078	1.05038	20	3.81735	1.06333	30	6.86561	1.00083	24	4.05659	0.98824	20	3.28708	1.0348	30	6.5446
XP_014956894.1	PREDICTED: LOW QUALITY PROTEIN: ras-related protein Rab-35 isoform X1, partial [Ovis aries]	62.31	8	11	79	199	22.5576	8.88037	0.991242	11	2.76312	0.970326	15	11.7766	0.989733	19	9.92807	0.991226	11	4.11188	1.0237	15	7.12181	1.00498	19	2.02526	1.01337	11	6.83515	0.986649	15	3.9163	1.0189	19	5.38139	0.987942	11	1.23606	1.04403	15	6.47436	0.98726	19	3.06466
XP_004013912.1	PREDICTED: actin-related protein 2/3 complex subunit 5 [Ovis aries]	62.25	7	7	12	151	16.2643	5.38916	0.979259	5	4.72881	0.953667	5	1.22925	1.00458	2	2.84731	0.967374	5	3.02145	0.959378	5	4.9111	1.01639	2	2.42432	1.03286	5	6.79377	1.07858	5	3.61729	1.00771	2	0.0265001	1.01409	5	2.95138	1.0412	5	3.21623	0.980148	2	0.34022
XP_004006823.1	PREDICTED: GTPase KRas isoform X2 [Ovis aries]	62.23	4	9	74	188	21.4249	8.11865	1.00776	11	11.0675	1.01101	9	1.85395	0.966188	15	7.31776	1.02674	11	6.13184	0.994955	9	4.25958	1.00014	15	2.89645	0.971023	11	10.7208	0.977663	9	3.83912	1.05612	15	7.54261	0.973559	11	6.07815	1.02805	9	4.02601	0.981643	15	3.7353
XP_012041406.1	PREDICTED: 60S ribosomal protein L23 [Ovis aries]	62.14	7	7	25	140	14.8561	10.5063	0.956945	8	5.38698	0.968515	9	5.60028	0.969831	8	4.2275	0.950364	8	3.55669	0.971029	9	3.58516	1.01215	8	3.6411	1.04126	8	6.30361	0.976169	9	2.09979	1.00907	8	3.68795	1.03783	8	3.49336	1.05919	9	8.74308	1.00506	8	2.56025
NP_001159672.1	peroxiredoxin-2 [Ovis aries]	62.12	12	12	97	198	21.8311	5.42725	1.02424	33	6.07889	1.03846	30	5.33875	0.961244	34	7.54102	1.00771	33	4.34659	0.985943	30	3.70575	0.994709	34	4.19778	0.992415	33	2.75017	0.992953	30	5.95113	0.985327	34	6.05906	0.980517	33	3.48619	0.988292	30	4.87022	1.05595	34	5.59924
XP_014947796.1	PREDICTED: hepatoma-derived growth factor isoform X1 [Ovis aries]	62.1	14	15	58	219	24.2106	4.64014	0.989801	14	6.92642	1.03581	21	3.45932	0.995772	18	5.71365	1.02296	14	2.91397	0.975283	21	6.00376	1.10066	18	5.43278	1.03211	14	5.25196	1.00157	21	3.69874	0.921258	18	8.74433	0.963051	14	3.0114	1.00019	21	6.75241	0.975934	18	5.20253
XP_004006841.3	PREDICTED: L-lactate dehydrogenase B chain [Ovis aries]	61.98	17	21	340	334	36.4581	6.44287	0.991631	95	5.63598	1.04095	104	7.5522	0.958282	109	8.34395	1.02151	95	6.229	0.991525	104	7.09623	0.991408	109	5.80829	0.971437	95	7.07596	1.00437	104	4.67343	0.991109	109	5.94606	1.00571	95	4.40348	0.960751	104	8.10069	1.03862	109	3.98585
XP_011951664.1	PREDICTED: ras-related protein Rab-5A isoform X1 [Ovis aries]	61.86	5	10	84	215	23.6398	8.14795	0.942392	15	4.11584	1.02814	13	3.27217	0.964472	18	14.1693	1.00966	15	4.26013	0.997114	13	10.9483	1.02448	18	4.76737	1.02343	15	4.45458	1.01896	13	5.38137	1.02029	18	7.02176	1.00876	15	6.46991	0.96645	13	7.38511	1.01406	18	3.5122
XP_004010700.1	PREDICTED: sorbitol dehydrogenase [Ovis aries]	61.8	16	16	71	356	38.0747	7.45947	0.967099	23	6.65511	0.978982	26	8.73752	0.973105	20	8.43526	1.03676	23	4.5356	0.983759	26	4.91359	0.948689	20	6.51317	1.06549	23	5.65341	1.02006	26	5.20847	1.04178	20	4.36256	0.969054	23	4.93428	1.02228	26	6.65449	1.06141	20	4.8655
NP_001120751.1	ADP/ATP translocase 2 [Ovis aries]	61.74	2	20	266	298	32.9342	9.77393	1.01415	8	5.33549	1.01123	7	9.39624	0.946868	8	2.82181	0.98136	8	6.97331	0.968672	7	5.86739	0.988093	8	3.1356	1.01217	8	6.20932	0.931731	7	8.84474	1.02461	8	4.61939	0.994158	8	3.84073	1.01093	7	3.46881	1.01857	8	2.43718
XP_012038960.1	PREDICTED: protein FAM49B isoform X6 [Ovis aries]	61.73	1	17	87	324	36.7967	6.45557	1.06526	1								1.02155	1								0.988013	1								0.927017	1
XP_012035970.1	PREDICTED: tropomyosin alpha-1 chain isoform X16 [Ovis aries]	61.63	0	19	154	245	28.3515	4.75439
NP_001020034.1	glycogen phosphorylase, brain form [Ovis aries]	61.57	38	48	425	843	96.2534	7.02002	0.994952	124	6.40966	0.948627	115	6.76023	0.973898	115	8.20124	0.997535	124	5.08364	0.992399	115	5.20228	0.960839	115	4.3494	1.02507	124	4.52035	1.02935	115	4.7903	1.01972	115	4.69121	0.983592	124	5.18205	1.02786	115	5.13551	1.04625	115	5.91915
XP_004006878.1	PREDICTED: rho GDP-dissociation inhibitor 2 isoform X2 [Ovis aries]	61.5	8	8	23	200	22.7915	5.19873	1.05645	7	12.6694	1.04711	8	3.782	0.985569	7	2.56534	1.00053	7	6.06065	0.938605	8	4.01517	1.02932	7	2.69693	0.921163	7	8.36853	0.995568	8	6.55249	0.921736	7	2.21748	0.999207	7	2.00527	0.992344	8	6.21045	1.05672	7	1.6508
XP_014949814.1	PREDICTED: LOW QUALITY PROTEIN: T-complex protein 1 subunit delta [Ovis aries]	61.44	28	29	165	542	58.6291	8.1333	1.00484	48	6.21354	0.962589	50	6.00797	0.985497	50	7.20941	0.984237	48	5.6157	0.999612	50	7.23201	0.984057	50	5.04885	0.996017	48	5.16892	1.02526	50	4.99597	1.03072	50	6.7464	1.00972	48	5.70503	1.01146	50	7.48006	1.00874	50	4.24289
XP_004012582.1	PREDICTED: glyoxalase domain-containing protein 4 isoform X1 [Ovis aries]	61.41	18	18	115	298	33.1306	5.75732	0.973989	36	6.09492	0.976011	39	4.50138	0.987234	40	5.77211	1.01424	36	5.27044	0.97387	39	5.40394	0.991921	40	3.88622	1.00284	36	4.91803	0.970697	39	3.73612	1.00245	40	3.67714	1.00229	36	3.4931	1.09122	39	6.15137	1.02784	40	3.79106
XP_004008126.1	PREDICTED: aldose reductase [Ovis aries]	61.39	15	17	110	316	35.8924	6.39209	0.920184	39	5.71698	0.942377	29	6.70471	0.990012	34	6.688	1.05537	39	4.849	0.908398	29	7.19863	1.08579	34	4.30601	0.929059	39	3.93543	1.1311	29	8.26525	1.01548	34	3.7099	1.07393	39	5.58695	1.0484	29	5.87194	0.953092	34	5.40869
XP_012045311.1	PREDICTED: tubulin polymerization-promoting protein family member 3 [Ovis aries]	61.36	12	12	114	176	18.9447	9.11475	0.989774	40	5.68765	0.982787	34	6.27726	0.936502	35	5.91804	1.06321	40	6.51183	0.980889	34	6.17924	0.979414	35	4.62227	0.993647	40	4.43215	1.02384	34	4.42646	1.04806	35	5.54426	0.951554	40	4.80604	1.01569	34	5.73582	0.996259	35	4.48941
XP_012039821.1	PREDICTED: S-formylglutathione hydrolase [Ovis aries]	61.35	14	14	90	282	31.5295	6.771	0.968427	27	9.61298	0.992654	25	7.02543	0.985089	38	7.22402	0.973388	27	8.41842	0.991193	25	5.746	0.983436	38	3.56735	0.997769	27	4.37791	1.01282	25	5.33287	1.03008	38	5.23592	1.02306	27	2.70853	1.0086	25	5.37868	1.00442	38	3.5099
XP_004014992.1	PREDICTED: coactosin-like protein [Ovis aries]	61.27	9	9	73	142	16	5.22412	1.00286	25	5.22969	1.05707	24	4.48436	0.986631	24	5.90348	1.00527	25	2.92625	1.01948	24	6.58206	0.975842	24	4.58043	1.01298	25	7.51891	0.966355	24	4.26175	0.996826	24	4.04368	0.98138	25	4.83008	0.956486	24	5.87784	1.01624	24	3.44769
XP_004014681.1	PREDICTED: ubiquitin-conjugating enzyme E2 variant 1 isoform X3 [Ovis aries]	61.22	4	9	94	147	16.4843	7.92822	1.03064	4	4.4783	1.02826	3	14.2067	1.02845	2	5.36167	0.983801	4	0.53041	0.983807	3	7.17451	0.965179	2	3.08798	0.96114	4	3.26408	1.00224	3	0.3467	0.985765	2	1.93009	1.00869	4	1.22499	1.00297	3	1.98819	1.03245	2	0.592425
XP_004006492.1	PREDICTED: contactin-1 isoform X1 [Ovis aries]	61.2	48	48	388	1018	113.308	6.29053	0.99604	118	7.7016	0.98312	124	6.62437	0.971332	139	8.98473	1.03176	118	4.77683	0.978962	124	6.59401	0.986124	139	3.92878	0.973566	118	4.38343	1.00736	124	4.60085	1.02109	139	4.9796	1.00352	118	3.39826	1.03355	124	5.34974	1.02433	139	4.03821
XP_012039131.1	PREDICTED: ras-related protein Rab-2A isoform X2 [Ovis aries]	61.08	5	10	116	203	22.4562	6.53662	0.980363	18	5.0329	0.966996	11	3.3945	0.972792	14	3.38833	1.02674	18	4.40581	1.04014	11	4.7656	1.00263	14	3.30026	1.01031	18	3.62042	1.00142	11	7.81433	1.06034	14	5.23857	1.00175	18	4.45628	1.01717	11	3.06508	0.977192	14	4.51772
XP_004004140.1	PREDICTED: elongation factor 1-alpha 1 [Ovis aries]	61.04	11	23	304	462	50.0951	9.01221	0.967036	35	13.7649	0.92566	22	9.00109	0.946493	29	10.8442	0.968019	35	8.61753	0.9578	22	3.99239	0.995312	29	5.40918	1.07883	35	6.35451	1.04803	22	4.62503	1.05484	29	5.93397	1.00047	35	4.95456	1.04226	22	2.87821	0.989266	29	3.26401
XP_004013172.1	PREDICTED: histone H3.3 isoform X1 [Ovis aries]	61.03	2	9	93	136	15.3185	11.2681	0.955137	15	8.32003	0.98741	16	17.8733	0.964418	19	8.67522	0.991016	15	9.71569	0.951779	16	8.59896	0.94257	19	7.97863	1.0318	15	6.97593	0.958141	16	8.81631	1.09093	19	7.99511	1.03724	15	7.79323	1.04718	16	10.1275	1.00341	19	8.88827
XP_014958510.1	PREDICTED: ribonuclease inhibitor isoform X1 [Ovis aries]	61.02	7	7	40	177	19.638	5.92236	0.989667	13	3.80387	0.996472	12	5.88051	1.02066	15	10.3788	0.993807	13	3.61407	0.959771	12	1.93357	1.0206	15	5.8403	1.02725	13	5.99639	1.00185	12	4.00791	0.971422	15	4.1774	0.987514	13	4.32742	1.01314	12	2.88823	1.02051	15	4.68994
XP_004008616.1	PREDICTED: ras-related protein Rab-11B [Ovis aries]	61.01	2	13	89	218	24.4735	5.93506	0.928578	5	7.05896	0.946838	3	1.55083	0.805541	6	7.47046	0.986816	5	2.86422	0.909603	3	0.0415074	1.05263	6	2.35036	1.03725	5	1.30405	1.05686	3	1.77757	1.10778	6	5.44239	1.06785	5	0.824708	1.07058	3	0.934366	0.999367	6	5.91483
NP_001119826.1	endoplasmic reticulum resident protein 29 precursor [Ovis aries]	61	12	12	76	259	28.927	5.8208	1.01701	26	5.58879	1.03317	23	5.2961	1.00634	27	6.82539	1.0002	26	3.55485	0.991162	23	5.07525	1.02975	27	2.74606	1.05082	26	4.05869	1.01155	23	4.55818	0.946488	27	6.34032	0.949712	26	5.02215	0.96087	23	6.43244	1.01348	27	3.10557
XP_014947983.1	PREDICTED: dynamin-like 120 kDa protein, mitochondrial isoform X1 [Ovis aries]	60.94	55	55	272	873	101.337	6.18896	0.989673	105	7.11657	0.973779	86	4.78389	0.956642	81	5.56895	1.02709	105	5.83457	1.00757	86	5.06622	1.0045	81	3.77838	1.00167	105	5.62841	1.00263	86	4.88634	1.0522	81	3.67693	0.99011	105	3.99863	1.02819	86	5.85466	0.985281	81	3.36925
XP_004018566.1	PREDICTED: leucine zipper transcription factor-like protein 1 [Ovis aries]	60.87	17	17	104	299	34.5559	5.30029	1.01569	35	4.30753	1.02747	32	3.72529	0.982095	36	7.47905	0.961379	35	6.17048	0.965596	32	4.24978	0.962898	36	3.55938	1.01522	35	3.47034	1.03877	32	5.22199	1.06496	36	7.38361	1.00399	35	4.69716	0.951978	32	5.32103	0.967097	36	4.36673
XP_004002745.1	PREDICTED: Purkinje cell protein 4-like protein 1 [Ovis aries]	60.87	3	3	12	69	7.55683	5.51611	1.15202	3	1.89987	1.24786	3	1.73887	0.962514	6	3.94553	1.00458	3	2.93451	0.87742	3	2.61545	1.17396	6	13.4542	0.880461	3	8.09284	1.06109	3	2.73293	0.673046	6	20.3049	0.967521	3	3.46148	0.79246	3	1.63936	1.09333	6	4.23223
XP_012036946.1	PREDICTED: tropomodulin-2 [Ovis aries]	60.84	16	19	167	383	43.0905	5.42725	1.00693	46	6.35716	1.02623	46	4.66237	0.992976	55	5.75471	1.05345	46	4.9938	0.989812	46	5.92358	1.00155	55	5.05301	1.00092	46	5.90319	0.990917	46	4.41782	0.950497	55	7.62655	0.931246	46	4.69319	0.997725	46	7.29531	1.02469	55	5.22292
XP_012017859.1	PREDICTED: syntaxin-binding protein 1 isoform X1 [Ovis aries]	60.84	2	35	513	646	73.6727	6.62451	0.97992	2	0.0781998	0.967115	3	0.972457	0.985085	3	5.26069	1.05166	2	3.05904	0.939728	3	0.684465	0.956302	3	1.97256	0.970221	2	8.20145	1.04546	3	1.36942	0.976448	3	5.6493	0.997353	2	4.18633	0.993834	3	5.32542	1.07018	3	1.4186
XP_004004403.1	PREDICTED: GTP:AMP phosphotransferase AK3, mitochondrial isoform X1 [Ovis aries]	60.79	13	13	56	227	25.6825	9.0415	0.945842	22	4.6549	0.922851	17	4.73457	0.972523	16	8.0424	0.990673	22	4.4814	1.00413	17	4.14358	1.01792	16	5.81213	1.05497	22	2.45492	1.00689	17	3.85673	1.03582	16	2.88415	1.0137	22	3.61952	1.08412	17	5.82977	0.960612	16	5.00576
NP_001009786.2	ferritin heavy chain [Ovis aries]	60.77	9	9	129	181	21.0372	5.87158	1.0706	39	4.12858	1.10386	40	7.77179	0.962555	49	12.3516	0.946657	39	4.7949	1.00339	40	6.69369	0.848351	49	7.87191	0.978135	39	4.83765	0.961156	40	5.501	1.24613	49	14.4454	0.981745	39	2.45577	0.924865	40	8.51998	0.957716	49	3.94561
XP_012037609.1	PREDICTED: 26S protease regulatory subunit 4 isoform X1 [Ovis aries]	60.71	22	24	80	448	50.1662	6.21436	0.989109	24	5.55736	0.970235	20	3.29158	0.968212	25	6.09762	0.983856	24	4.06123	0.976286	20	2.9555	1.01089	24	3.92097	1.02239	24	5.2297	1.03991	20	3.22965	1.04299	24	4.20926	1.0139	24	4.68296	1.021	20	3.04452	0.990747	24	1.86219
XP_014953231.1	PREDICTED: ubiquitin-conjugating enzyme E2 variant 2 isoform X1 [Ovis aries]	60.69	3	8	96	145	16.3522	8.08936	1.04056	3	4.76764	1.0066	3	6.54891	0.998209	5	6.81751	0.962953	3	4.74908	0.97834	3	0.448089	0.995604	5	2.12281	0.939202	3	2.06591	0.975748	3	3.3638	1.06245	5	6.33549	1.01808	3	2.08189	1.04409	3	0.988737	0.975803	5	1.05054
NP_001119822.1	sideroflexin-1 [Ovis aries]	60.56	1	15	129	322	35.5584	9.53955	1.04159	7	4.48856	1.09042	7	15.2434	1.06065	9	4.25979	0.999769	7	5.41608	0.966148	7	8.79712	1.00175	9	1.86877	0.988863	7	3.80377	0.933446	7	8.47932	0.967805	9	3.15525	0.984675	7	3.22885	0.999405	7	8.74267	0.997157	9	1.5266
XP_004007919.1	PREDICTED: F-actin-capping protein subunit alpha-2 isoform X1 [Ovis aries]	60.47	9	11	69	296	34.1772	5.98584	0.965653	22	8.40524	1.01787	17	6.58847	0.986908	22	5.47421	0.988775	22	10.5003	1.01217	17	4.41991	0.983035	22	3.53763	1.01945	22	6.83084	0.974846	17	4.85435	1.03009	22	4.57984	1.0107	22	3.59339	0.99027	17	5.64469	1.00861	22	3.19748
XP_011952280.1	PREDICTED: ras-related protein Rab-3C isoform X2 [Ovis aries]	60.44	1	12	155	225	25.6625	5.13525				0.929931	3	4.78254	0.995756	3	0.215557				0.972965	3	1.48712	1.01773	3	0.706211				1.04475	3	0.882187	0.983368	3	1.93063				1.02973	3	2.34228	1.05281	3	2.16494
XP_012035966.1	PREDICTED: tropomyosin alpha-1 chain isoform X11 [Ovis aries]	60.14	1	21	170	281	32.4797	4.75439	1.15838	1		1.0611	2	3.03513	0.984445	2	6.78928	0.957536	1		1.03637	2	0.974711	1.1386	2	2.14267	0.941614	1		0.933119	2	3.73151	0.857043	2	6.09451	0.941639	1		0.984354	2	0.477453	1.01126	2	7.25323
XP_011957581.1	PREDICTED: NADH dehydrogenase [ubiquinone] flavoprotein 1, mitochondrial isoform X1 [Ovis aries]	60.13	21	21	140	464	50.5877	8.20654	0.996327	50	5.60159	0.967291	43	4.16119	0.975439	47	4.44296	1.00156	50	5.8442	0.987155	43	6.05083	1.01013	47	4.37222	0.986812	50	5.95161	0.988988	43	4.90558	1.00979	47	4.61426	1.01452	50	5.70071	1.05524	43	5.13982	1.00596	47	2.93024
NP_001138250.1	S-phase kinase-associated protein 1 [Ovis aries]	60.12	10	10	43	163	18.6462	4.53857	1.08398	12	2.63529	1.13638	14	7.35804	0.950412	17	7.67419	1.00765	12	4.73801	0.919297	14	4.43935	1.05819	17	3.55982	0.992788	12	4.1327	0.985508	14	6.09435	0.888476	17	6.54939	0.900786	12	4.38021	0.930869	14	4.37156	1.06915	17	2.78973
XP_014957559.1	PREDICTED: protein AHNAK2 isoform X1 [Ovis aries]	60.11	12	12	82	5164	535.177	5.37646	1.04586	28	5.44851	0.990634	25	6.16567	1.00093	26	4.18795	1.08933	28	7.1618	1.05979	25	7.44764	1.04295	26	3.61909	0.949858	28	7.23466	1.06061	25	4.28924	0.949468	26	5.21855	0.908328	28	5.13923	0.911487	25	5.98283	1.00881	26	3.40378
XP_004015314.1	PREDICTED: ras-related protein Rab-4B isoform X3 [Ovis aries]	60.09	7	10	53	213	23.5719	6.06201	1.01262	3	0.584962	1.03824	6	2.95927	0.997531	5	2.41843	1.01524	3	1.81433	0.990764	6	5.27014	0.952603	5	3.45658	0.975576	3	3.68013	0.97833	6	1.08912	0.98868	5	5.82024	1.00407	3	0.120415	0.998351	6	4.73829	1.07243	5	0.644407
XP_004012116.1	PREDICTED: succinyl-CoA ligase [ADP-forming] subunit beta, mitochondrial [Ovis aries]	60.04	22	22	175	463	50.1593	6.94678	0.983127	56	7.48072	1.00649	57	5.94273	0.986506	62	10.3806	1.00941	56	6.07121	1.00035	57	5.72389	0.973197	62	5.75127	1.01765	56	4.75513	1.00335	57	3.83623	1.04529	62	7.57274	0.99593	56	4.25217	1.00066	57	6.0383	0.980081	62	6.09809
XP_004013823.1	PREDICTED: guanine nucleotide-binding protein G(I)/G(S)/G(T) subunit beta-1 [Ovis aries]	60	8	15	364	340	37.353	5.99854	0.97674	60	6.47074	0.99617	59	8.14636	1.00994	56	9.00153	1.0285	60	6.13472	1.03943	59	6.22056	0.958748	56	4.36944	0.993638	60	5.35808	0.97878	59	5.37091	1.01984	56	5.60929	0.995694	60	4.51036	1.00628	59	5.03274	1.00175	56	4.17877
XP_004006750.1	PREDICTED: transmembrane protein 263 [Ovis aries]	60	5	5	11	115	11.586	9.31982	1.04311	3	2.7264	0.895871	3	3.11305	1.00653	5	2.95525	0.948908	3	2.38266	1.02494	3	5.59212	0.965948	5	4.70241	0.950852	3	6.73184	1.02967	3	0.496205	1.0737	5	5.12571	1.04225	3	3.18558	1.04295	3	1.18808	0.955096	5	1.15803
XP_004007947.1	PREDICTED: septin-7 isoform X1 [Ovis aries]	59.95	1	28	280	437	50.648	8.63135	0.904645	1		0.906695	1		0.855944	3	3.33964	1.08364	1		1.08089	1		0.981255	3	3.65075	1.03495	1		1.0116	1		1.05316	3	4.46349	0.981823	1		1.02287	1		1.05687	3	0.114094
XP_004002199.2	PREDICTED: N(G),N(G)-dimethylarginine dimethylaminohydrolase 1 isoform X1 [Ovis aries]	59.94	18	19	290	337	36.6879	8.23584	0.969385	91	9.43473	0.99389	86	7.97386	0.965224	101	8.69475	1.02365	91	7.46077	0.975427	86	4.65346	1.00327	101	4.86068	1.0187	91	3.99224	0.983314	86	4.25955	0.977305	101	5.78816	0.999381	91	4.66003	1.04704	86	6.01801	1.04368	101	5.46314
XP_012032214.1	PREDICTED: septin-7 isoform X2 [Ovis aries]	59.86	1	28	282	436	50.5489	8.63135	0.919951	3	2.66286	0.953916	2	4.75685	0.850456	2	2.36282	1.06064	3	5.00969	1.01808	2	7.13556	0.995106	2	8.12935	1.01069	3	2.45332	0.994157	2	1.2607	1.08265	2	3.15052	1.01139	3	0.254539	1.04385	2	0.101555	1.04328	2	6.00917
XP_012035960.1	PREDICTED: tropomyosin alpha-1 chain isoform X5 [Ovis aries]	59.86	0	22	168	284	32.6456	4.7417
XP_004010006.1	PREDICTED: COP9 signalosome complex subunit 4 isoform X1 [Ovis aries]	59.85	19	20	67	406	46.2557	5.8335	0.985242	21	5.28096	0.979697	18	7.30269	0.984926	24	8.76047	0.993988	21	3.14742	0.998046	18	3.82814	0.980743	24	3.04914	1.00885	21	3.37458	1.01648	18	3.939	1.00929	24	6.68096	0.999719	21	5.10004	1.02398	18	8.04786	1.01997	24	4.00198
XP_004014501.1	PREDICTED: NSFL1 cofactor p47 isoform X2 [Ovis aries]	59.73	17	17	86	370	40.6153	5.18604	1.0268	33	3.58025	1.04901	26	4.3224	0.987919	27	7.53237	1.02746	33	5.91857	0.957103	26	4.2425	0.980832	27	4.34873	1.02824	33	4.58244	1.02661	26	5.34386	0.990324	27	4.98877	0.916402	33	6.03133	0.974445	26	4.76339	1.03812	27	4.33038
XP_004002322.1	PREDICTED: serine--tRNA ligase, cytoplasmic [Ovis aries]	59.73	28	28	135	514	58.834	5.85889	0.989913	47	6.40643	1.01036	35	8.10602	0.975581	50	5.61092	1.00884	47	4.09627	1.00422	35	5.17419	0.983384	50	4.57726	0.973807	47	4.81847	0.983204	35	6.59829	1.01509	50	4.94786	1.02301	47	5.06668	1.0177	35	4.61743	1.01921	50	4.50824
XP_012032216.1	PREDICTED: septin-7 isoform X4 [Ovis aries]	59.68	1	28	276	434	50.2928	8.63135				0.909183	1								1.01611	1								1.04062	1								1.04384	1
XP_004008653.1	PREDICTED: elongation factor 2 isoform X2 [Ovis aries]	59.67	45	46	227	858	95.307	6.82959	0.963789	80	7.76052	0.961711	70	5.21708	0.951469	71	6.4635	0.986904	80	5.65135	1.0023	70	5.01883	1.01945	71	3.38237	1.02228	80	4.20192	1.01194	70	4.35612	0.992698	71	6.26982	1.02953	80	4.61071	1.03055	70	3.97077	1.00787	71	3.50972
XP_014948229.1	PREDICTED: isocitrate dehydrogenase [NADP] cytoplasmic isoform X1 [Ovis aries]	59.66	2	24	162	414	46.7035	6.80029	1.06831	8	6.95356	1.06168	6	13.6956	0.750701	5	23.0004	1.28707	8	35.7603	1.01158	6	14.5891	1.02426	5	2.86844	0.724893	8	36.6514	1.00461	6	6.39553	0.975152	5	9.00821	0.803669	8	46.1009	0.931758	6	7.15147	1.14455	5	21.7406
XP_012032406.1	PREDICTED: amphiphysin isoform X3 [Ovis aries]	59.65	29	31	184	684	75.1313	4.66553	1.00139	57	5.89142	1.04983	57	7.58991	1.00206	62	8.24001	1.07281	57	6.37224	1.01778	57	7.25338	0.995629	62	4.34967	0.985222	57	4.344	1.00047	57	4.88188	0.95018	62	4.67362	0.938303	57	4.34292	0.953124	57	8.48242	1.04713	62	4.39772
XP_004017983.1	PREDICTED: creatine kinase U-type, mitochondrial isoform X1 [Ovis aries]	59.62	16	18	258	416	46.8831	8.33838	0.987693	72	7.15204	0.990971	77	6.65292	0.974751	87	9.10422	1.0009	72	4.79139	1.04472	76	6.74943	0.987223	87	4.92839	1.01976	72	6.49318	0.966277	76	5.01693	1.01211	87	7.71158	0.984379	72	3.79399	1.01629	76	6.51214	1.00154	87	5.36009
NP_001155363.1	fumarate hydratase, mitochondrial [Ovis aries]	59.61	21	22	171	510	54.5873	8.89502	0.949083	63	5.79792	0.983519	51	6.56214	0.953863	56	7.21185	1.02352	63	4.59332	0.998358	51	3.8044	0.963587	56	3.96141	1.02278	63	5.23937	1.05326	51	5.00044	1.09849	56	7.7966	0.995714	63	3.66034	0.971276	51	5.59632	0.964563	56	3.85495
NP_001156517.1	protein disulfide-isomerase A3 precursor [Ovis aries]	59.6	33	33	212	505	56.9799	6.65381	0.995144	68	6.71044	0.972921	72	5.93711	0.991146	71	6.75014	0.979484	68	5.58418	0.993909	72	4.69144	1.04871	71	4.57008	1.03253	68	4.18255	0.998266	72	4.09211	0.977183	71	5.29969	0.980764	68	4.72054	1.05238	72	4.72998	0.970972	71	4.24968
XP_004022390.1	PREDICTED: ras-related protein Rap-2c [Ovis aries]	59.56	5	9	39	183	20.7314	4.94482	0.992672	3	6.757	0.989022	3	0.853962	0.96113	3	7.58906	1.00582	3	1.33928	0.984764	3	0.108977	1.02852	3	1.71293	0.979406	3	0.991424	1.00239	3	2.65247	1.0072	3	0.919158	1.03945	3	4.09427	1.01547	3	9.52157	0.981187	3	2.58392
XP_004006118.1	PREDICTED: sepiapterin reductase [Ovis aries]	59.55	12	12	74	267	28.7131	7.02002	0.900857	19	8.1093	0.953248	21	6.28413	0.982857	33	10.2947	1.00118	19	3.95634	1.08946	21	3.79678	0.948823	33	3.93973	1.024	19	3.62489	0.998721	21	4.58195	1.04498	33	4.64768	1.07076	19	5.99118	1.00034	21	6.63001	1.04964	33	5.23153
XP_004002591.1	PREDICTED: tropomyosin alpha-3 chain isoform X3 [Ovis aries]	59.51	0	24	206	284	32.9088	4.7417
XP_012039494.1	PREDICTED: cytochrome b-c1 complex subunit 7 isoform X1 [Ovis aries]	59.49	7	7	45	79	10.0072	7.25439	0.955616	13	11.6799	0.932418	10	5.5371	0.902214	14	17.9139	1.03772	13	10.1718	0.992228	10	5.29537	1.01118	14	3.37336	1.01158	13	4.79697	1.04772	10	4.035	1.09601	14	12.5673	0.982398	13	3.56686	1.04825	10	3.19921	0.967505	14	4.92277
XP_004017329.1	PREDICTED: peptidyl-prolyl cis-trans isomerase D isoform X1 [Ovis aries]	59.46	21	23	105	370	40.6206	6.46826	0.979063	33	5.20503	1.02918	34	5.42474	0.971069	34	3.66377	1.00827	33	3.92395	1.05913	34	5.28148	0.978998	34	4.19596	1.01049	33	4.41331	0.967424	34	3.67355	1.03419	34	4.34695	0.983537	33	4.16442	0.980949	34	5.13468	1.01476	34	3.1786
NP_001120750.1	ADP/ATP translocase 1 [Ovis aries]	59.4	8	19	267	298	32.9693	9.83252	0.9706	36	8.84713	1.01444	34	7.26524	1.01422	36	8.48371	1.02323	36	7.88898	1.01411	34	5.24449	0.975109	36	3.801	0.982757	36	4.93301	0.989935	34	5.61148	1.02096	36	4.60622	1.0088	36	4.41947	1.00512	34	5.81154	0.993008	36	3.74915
XP_011982310.1	PREDICTED: alcohol dehydrogenase [NADP(+)] isoform X2 [Ovis aries]	59.38	18	19	108	325	36.567	7.26904	0.995373	34	6.50732	0.971354	31	5.00242	0.950015	37	6.72705	1.02973	34	3.64395	0.98183	31	3.53788	1.03499	37	5.12875	0.973253	34	4.50884	0.944798	31	4.56371	0.983482	37	3.54305	0.994976	34	3.27801	1.07682	31	6.69669	1.0021	37	3.01952
XP_004010297.1	PREDICTED: ras-related protein Rab-11A [Ovis aries]	59.26	1	12	76	216	24.3784	6.56592				1.17594	1								0.93823	1								0.976111	1								0.904405	1
XP_004005686.1	PREDICTED: 78 kDa glucose-regulated protein [Ovis aries]	59.24	33	36	324	655	72.3825	5.16064	0.992518	91	7.38083	1.02791	80	5.16755	1.02533	86	6.5684	0.989328	91	3.51133	0.980135	80	4.94709	1.04802	86	5.27768	1.05788	91	4.98672	1.01208	80	5.47595	0.947699	86	5.95934	0.971434	91	4.49648	0.986313	80	5.73862	0.991447	86	3.25009
XP_004002592.2	PREDICTED: tropomyosin alpha-3 chain isoform X1 [Ovis aries]	59.15	0	22	191	284	32.7987	4.71631
XP_004013072.1	PREDICTED: 26S protease regulatory subunit 8 [Ovis aries]	59.11	18	20	83	406	45.6271	7.54736	0.99019	22	4.48789	0.983206	23	6.81355	0.989991	27	7.01832	0.986585	22	4.44415	0.98682	23	4.64445	0.998436	27	4.52374	1.02328	22	5.78919	1.01601	23	4.16199	1.02354	27	3.21138	1.01312	22	4.61145	1.02056	23	5.23087	0.997026	27	5.87131
XP_011953420.1	PREDICTED: protein NipSnap homolog 1 isoform X1 [Ovis aries]	59.02	13	13	72	266	31.6238	8.83643	0.984232	25	4.03348	0.935109	23	6.46837	0.966152	24	4.59777	1.01134	25	6.56209	1.01384	23	5.0814	0.985172	24	2.33414	1.00125	25	5.22562	0.996794	23	4.24664	1.07108	24	3.70278	1.00769	25	3.43038	1.07243	23	4.18385	0.976802	24	3.98864
XP_004018987.1	PREDICTED: U6 snRNA-associated Sm-like protein LSm2 [Ovis aries]	58.95	4	4	11	95	10.8276	6.52197	1.00471	4	2.13543	1.0003	5	6.2172	1.01943	2	10.9474	1.01519	4	6.12352	0.994531	5	3.05301	1.02424	2	0.0952364	0.987556	4	2.16284	0.99865	5	3.51363	1.01545	2	0.920879	0.980663	4	3.52318	1.01844	5	0.997181	0.950607	2	9.65036
XP_004006638.1	PREDICTED: myosin light polypeptide 6 isoform X1 [Ovis aries]	58.94	8	8	43	151	16.9501	4.55127	1.06036	13	3.47393	1.31459	13	6.42597	1.06816	17	5.87028	1.03238	13	9.16572	0.972581	13	6.99046	1.09324	17	3.31346	1.03702	13	5.35189	0.832337	13	3.85523	0.708765	17	15.0417	0.816424	13	6.35206	0.846936	13	8.98039	1.12504	17	6.30984
XP_011961981.1	PREDICTED: moesin [Ovis aries]	58.93	28	38	192	577	67.7999	6.27783	0.996261	45	6.05953	0.984672	47	5.16696	1.00721	47	8.37468	0.984782	45	4.78054	0.991855	47	7.36093	1.02805	47	4.01969	1.03255	45	5.63457	1.0242	47	4.20102	1.00624	47	4.40354	0.983912	45	4.07865	1.01125	47	5.59573	0.960002	47	4.87083
XP_011951839.1	PREDICTED: mitochondrial import inner membrane translocase subunit Tim10 isoform X1 [Ovis aries]	58.89	5	5	9	90	10.3259	6.29053	1.05826	5	1.76086	1.06564	3	5.17055	1.00385	1		1.02275	5	6.45038	0.961437	3	3.80305	1.00154	1		1.00629	5	5.1955	1.01276	3	7.49551	1.01459	1		0.988773	5	3.04847	0.939524	3	0.267656	0.989203	1
XP_004020351.1	PREDICTED: phosphoglycerate mutase 1 isoform X1 [Ovis aries]	58.82	1	11	342	221	25.2448	8.42627	1.05357	6	5.77617	1.06705	9	7.3201	1.02164	5	18.628	0.916637	6	6.89101	0.901553	9	5.86846	0.975467	5	5.77979	0.968872	6	2.93802	0.992841	9	4.10151	1.02331	5	3.45384	1.06675	6	4.13149	0.987405	9	2.6108	0.93257	5	9.95372
XP_004002041.1	PREDICTED: UPF0587 protein C1orf123 homolog isoform X1 [Ovis aries]	58.75	8	9	38	160	18.0549	5.12256	0.911921	13	2.98998	0.937062	12	3.43801	1.01757	12	6.32441	1.02237	13	4.91386	1.00858	12	3.87391	1.12016	12	2.5345	1.00284	13	4.04351	1.00323	12	4.64611	0.905567	12	5.40336	1.07064	13	4.40278	1.0339	12	6.43981	0.962588	12	4.4562
XP_004018103.3	PREDICTED: LOW QUALITY PROTEIN: isocitrate dehydrogenase [NADP], mitochondrial [Ovis aries]	58.72	24	25	178	453	50.9041	8.77783	0.964517	61	8.39625	0.962665	51	5.99338	0.937307	62	6.54111	0.985788	61	5.71257	1.10136	51	7.54041	0.975924	62	3.88937	1.03493	61	6.22345	0.952967	51	5.43609	1.00716	62	3.07642	1.01526	61	4.28614	1.01282	51	4.11757	1.06143	62	4.615
XP_014959900.1	PREDICTED: pterin-4-alpha-carbinolamine dehydratase [Ovis aries]	58.65	5	6	72	104	11.992	6.80029	1.00555	13	3.33895	1.02819	29	9.25656	0.954933	24	10.5138	0.983029	13	10.4907	0.995824	28	6.64247	0.977499	24	5.87049	1.0215	13	7.54735	0.981657	29	9.33171	0.996994	24	2.11323	1.00534	13	4.92188	1.02041	28	3.98077	1.04689	24	4.15052
XP_011977202.1	PREDICTED: transitional endoplasmic reticulum ATPase isoform X7 [Ovis aries]	58.64	45	45	366	909	100.597	5.49072	0.995323	115	7.20156	0.993679	121	4.3436	0.990939	124	6.70395	1.016	115	4.97068	0.97938	121	5.08665	0.987957	124	3.99079	1.01224	115	5.7277	1.02339	121	4.26863	0.998523	124	4.98898	0.972647	115	4.17846	0.998601	121	5.53639	1.02542	124	3.82073
XP_004015435.2	PREDICTED: electron transfer flavoprotein subunit beta isoform X1 [Ovis aries]	58.59	15	15	92	256	27.8311	8.11865	1.00214	31	3.1805	0.987713	29	4.96148	0.998088	32	4.82194	0.993454	31	6.32474	1.00221	29	6.43929	1.01879	32	4.73022	1.00503	31	5.59677	0.971331	29	3.13561	1.00989	32	3.53829	0.994537	31	4.73628	1.03643	29	6.14848	0.99228	32	4.0265
XP_014948936.1	PREDICTED: actin-related protein 3 isoform X1 [Ovis aries]	58.58	13	16	90	367	41.9773	5.61768	1.01587	22	5.76466	0.982349	28	8.53892	0.995069	26	7.88732	0.974368	22	5.89798	0.995471	28	4.47331	1.02184	26	3.08152	1.00447	22	6.39568	1.04404	28	3.51952	1.01069	26	5.63665	0.989114	22	4.95182	0.999368	28	5.58365	0.98381	26	4.2657
XP_004017875.1	PREDICTED: electron transfer flavoprotein subunit alpha, mitochondrial isoform X1 [Ovis aries]	58.56	15	15	116	333	34.9996	8.55811	0.983568	34	4.44226	0.978765	41	4.36187	0.948265	41	6.1421	0.999216	34	2.91639	0.996532	41	5.03586	1.01436	41	3.84357	1.04278	34	4.60842	0.979522	41	4.24354	1.00276	41	4.34579	0.975932	34	3.5134	1.04469	41	4.90208	1.02287	41	2.83983
XP_014957964.1	PREDICTED: LOW QUALITY PROTEIN: synapsin-2 [Ovis aries]	58.43	21	24	297	587	63.3979	8.41162	0.982079	79	4.18978	0.995572	73	7.15202	1.03398	104	7.40173	1.02415	79	5.06775	1.09078	73	7.80053	0.958314	104	5.09471	0.967695	79	5.99147	0.974412	73	5.66837	0.990479	104	5.92079	1.02865	79	4.06231	0.974267	73	5.051	1.02941	104	6.06422
XP_004010780.1	PREDICTED: eukaryotic translation initiation factor 2 subunit 1 isoform X1 [Ovis aries]	58.41	17	17	50	315	36.0714	5.08447	1.02219	14	6.98459	0.964819	20	5.77058	1.02114	16	5.74585	1.01493	14	4.32856	1.0109	20	7.82279	1.00504	16	4.9311	0.967361	14	2.78866	1.02444	20	5.56462	0.945296	16	2.39058	0.992163	14	5.27503	1.01909	20	3.99197	1.02509	16	4.23684
XP_004016503.1	PREDICTED: 26S protease regulatory subunit 6A [Ovis aries]	58.41	21	21	74	440	49.2756	5.2876	0.978372	28	7.98377	0.955349	19	5.69504	0.967854	27	5.71931	0.997925	28	9.38346	0.997904	19	4.78844	1.01892	27	4.10444	1.05853	28	4.18753	1.01825	19	3.17838	0.9985	27	5.59665	0.993473	28	3.63945	1.05009	19	7.58005	1.01133	27	4.02145
XP_012035040.1	PREDICTED: rap1 GTPase-GDP dissociation stimulator 1 isoform X4 [Ovis aries]	58.32	1	28	176	559	61.024	5.43994	1.27836	1		1.07732	1					0.783412	1		0.931618	1					0.771432	1		0.98743	1					1.15725	1		0.998619	1
XP_014958546.1	PREDICTED: cysteine and histidine-rich domain-containing protein 1 [Ovis aries]	58.31	15	15	50	331	37.1445	7.41553	0.986307	16	7.31631	0.984648	17	7.83516	0.962209	17	7.90842	0.945548	16	3.7744	0.974678	17	5.43943	1.00148	17	5.51601	1.03058	16	6.40705	1.00261	17	4.66022	1.05764	17	3.58172	1.03973	16	5.65476	1.00133	17	4.73621	0.968264	17	4.87969
XP_004021309.1	PREDICTED: malate dehydrogenase, mitochondrial isoform X1 [Ovis aries]	58.27	22	22	328	405	42.1728	7.95752	0.989533	106	6.39487	0.961259	112	5.74997	0.947134	108	9.59126	1.01761	106	4.61349	1.00381	112	4.52742	0.994592	109	4.89704	1.00004	106	4.94296	0.99771	113	4.53829	1.04175	109	4.5745	0.988817	106	4.94584	1.03321	112	5.8139	1.00562	109	4.14318
XP_014955285.1	PREDICTED: peptidyl-prolyl cis-trans isomerase FKBP1A isoform X1 [Ovis aries]	58.23	2	2	31	79	8.80059	7.25439	1.03202	10	4.17714	1.05353	9	5.29733	1.04129	11	12.4626	0.953588	10	4.6065	0.962659	9	3.30326	0.985147	11	2.07414	1.01019	10	4.5252	0.994932	9	3.93443	0.994674	11	5.40108	0.990177	10	4.39451	1.00263	9	3.2333	1.00113	11	2.31116
XP_014957448.1	PREDICTED: isocitrate dehydrogenase [NAD] subunit alpha, mitochondrial isoform X1 [Ovis aries]	58.23	16	16	151	316	34.5884	6.53662	1.00196	54	4.80882	1.03383	48	5.02459	0.967201	48	7.45699	1.01028	54	4.94087	0.949221	48	6.9325	1.0003	48	4.81234	1.00365	54	5.03702	0.979731	48	4.88233	1.00793	48	4.4846	0.998825	54	5.42336	1.03078	48	5.375	1.03169	48	3.05261
XP_004014435.1	PREDICTED: isocitrate dehydrogenase [NAD] subunit beta, mitochondrial isoform X1 [Ovis aries]	58.18	18	19	106	385	42.4699	8.67529	0.991353	35	6.41203	1.02404	27	6.03795	0.966011	38	6.90128	0.9723	35	4.64939	0.981655	27	6.62332	1.01392	38	5.83179	0.994159	35	6.43196	0.977782	27	3.13114	1.00362	38	5.52471	1.02679	35	4.46939	1.02001	27	3.74901	0.992991	38	4.00252
XP_004023398.1	PREDICTED: LOW QUALITY PROTEIN: 60S acidic ribosomal protein P2 [Ovis aries]	58.18	4	5	37	110	11.2576	4.53857	1.03785	12	11.5158	1.11576	9	4.04601	1.04604	10	6.52885	1.02102	12	12.1602	0.9822	9	8.4506	1.02631	10	5.36394	1.03769	12	5.06317	1.0041	9	4.60626	0.841685	10	5.41701	0.896693	12	4.78885	0.930759	9	4.32405	1.06425	10	4.554
XP_004003353.1	PREDICTED: ras-related protein M-Ras [Ovis aries]	58.17	11	11	36	208	23.8154	8.80713	0.979325	15	5.79912	0.989106	11	2.85174	1.03147	10	3.48407	1.00907	15	5.99958	1.02433	11	8.84216	0.965646	10	4.39388	1.0095	15	4.75212	1.01059	11	8.22754	0.954244	10	6.49251	0.986899	15	6.64878	0.988095	11	2.62617	1.03256	10	4.80733
XP_004011667.1	PREDICTED: protein THEM6 [Ovis aries]	58.17	12	12	27	208	23.7087	9.11475	0.943596	8	3.57321	1.02148	8	3.53981	0.9954	11	4.60486	1.03242	8	2.17761	0.967841	8	5.71309	0.942162	11	4.02716	0.954786	8	3.78642	1.02161	8	8.54284	0.959951	11	2.3367	1.07433	8	1.07795	0.988849	8	4.7956	1.10641	11	5.40924
XP_012032298.1	PREDICTED: heterogeneous nuclear ribonucleoproteins A2/B1 isoform X3 [Ovis aries]	58.15	14	18	169	313	33.8903	9.02686	1.01732	56	6.5292	0.986644	45	4.54747	0.999541	52	6.2373	0.97531	56	4.8009	0.979577	45	4.70616	1.0382	52	4.70943	1.018	56	6.75958	1.00005	45	5.89694	0.999453	52	4.44268	0.992825	56	4.79107	1.04278	45	4.80613	0.965073	52	3.73654
XP_004005936.2	PREDICTED: MICOS complex subunit MIC60 isoform X3 [Ovis aries]	58.06	43	43	303	813	89.2192	7.13721	1.00724	105	7.7475	0.994752	88	7.54535	0.959629	108	7.24549	0.994109	105	5.17542	1.00415	88	7.79015	0.99983	108	4.30226	1.01432	105	5.33584	0.988859	88	4.86834	1.04314	108	4.76539	1.00021	106	4.11093	1.03255	88	6.86356	0.984821	108	4.33341
XP_004004173.1	PREDICTED: dynactin subunit 3 [Ovis aries]	58.06	12	13	43	186	21.1783	5.47803	1.02012	12	5.74095	0.994544	13	3.12353	0.956074	13	5.92678	0.992992	12	3.31498	1.00236	13	6.49796	1.01755	13	2.16543	0.991288	12	2.92929	1.02253	13	4.35936	0.976777	13	3.29241	0.99622	12	1.58945	1.02382	13	6.10964	1.03319	13	3.56943
NP_001155333.1	ras-related protein Rab-10 [Ovis aries]	58	10	13	101	200	22.5746	8.38232	0.972924	17	5.3267	0.987861	19	4.25752	0.952129	14	5.70694	1.03265	17	3.8634	1.01582	19	8.19385	0.997392	14	2.91064	0.983189	17	2.99663	0.963203	19	5.16942	1.05972	14	3.87311	1.02126	17	3.68651	1.0308	19	3.6441	0.981024	14	4.57678
XP_004005061.1	PREDICTED: tyrosine--tRNA ligase, cytoplasmic [Ovis aries]	57.95	29	29	94	528	59.0491	7.18115	1.00055	27	3.14113	0.954408	30	4.78708	1.00016	37	5.2948	0.991069	27	5.44703	1.01761	30	5.15384	0.983126	37	4.13378	1.0248	27	3.58516	1.03787	30	4.06943	1.04331	37	3.67146	0.980312	27	5.3064	1.01333	30	5.10814	0.991635	37	3.8495
XP_004003182.1	PREDICTED: guanine nucleotide-binding protein subunit beta-4 [Ovis aries]	57.94	10	14	106	340	37.557	5.99854	0.933338	15	10.2343	0.914732	17	5.11331	0.93459	11	9.94462	1.07195	15	7.27308	0.958786	17	7.75725	1.14427	11	13.3674	0.978897	15	3.58668	1.06629	17	6.35133	0.941347	11	10.263	1.04344	15	5.34052	1.06575	17	5.51721	0.981203	11	5.966
NP_001009447.1	transcriptional activator protein Pur-alpha [Ovis aries]	57.94	13	15	84	321	34.7173	6.20166	0.944425	21	4.2353	0.973168	24	9.65636	0.989849	34	7.56057	1.00644	21	6.44316	1.01419	24	4.37782	0.98996	34	4.87035	1.03473	21	2.75166	1.0028	24	4.05485	1.01817	34	4.194	1.0217	21	4.97812	1.01489	24	9.78432	1.005	34	4.45333
XP_011956247.1	PREDICTED: glutathione S-transferase A4 isoform X2 [Ovis aries]	57.87	10	10	52	178	20.7729	7.6499	0.967237	12	3.03261	0.934717	22	10.4003	0.984556	18	4.79288	0.973237	12	3.80759	1.00824	22	6.67468	1.02892	18	2.60639	1.02786	12	3.39636	1.02658	22	7.90479	1.01677	18	5.99612	1.04187	12	2.34891	1.00319	22	5.78642	0.989708	18	3.81242
XP_014956676.1	PREDICTED: cocaine- and amphetamine-regulated transcript protein [Ovis aries]	57.78	4	4	18	90	10.0751	8.00146	0.954266	7	2.06111	1.03815	4	3.70921	1.15278	7	4.58441	0.886366	7	3.38502	0.855061	4	2.61299	1.0336	7	1.80388	1.09131	7	2.92919	1.07424	4	2.6322	0.93718	7	5.28384	1.08615	7	6.07521	0.983114	4	0.802855	0.919263	7	4.83281
XP_004007902.1	PREDICTED: dihydrolipoyl dehydrogenase, mitochondrial [Ovis aries]	57.76	22	22	227	509	54.1351	7.6792	0.957019	76	7.90648	0.985874	72	5.2864	0.96884	78	8.93663	1.04168	76	6.51576	1.01549	72	5.92432	1.01829	78	5.31088	1.0063	76	6.05245	1.01171	71	5.34038	1.01088	78	5.19548	0.986007	76	5.79337	0.987029	72	5.14504	1.00768	78	5.17787
XP_004022902.2	PREDICTED: 14 kDa phosphohistidine phosphatase isoform X1, partial [Ovis aries]	57.75	7	8	69	142	15.4413	6.93213	1.11591	18	8.65915	1.23785	14	10.4339	1.05431	18	9.99762	0.918214	18	4.99078	0.982717	14	4.76853	0.988938	18	3.86377	0.979963	18	6.40448	0.961048	14	5.28663	0.894377	18	5.80526	0.958832	18	6.70184	0.818711	14	8.84524	1.06543	18	5.03458
XP_012030114.1	PREDICTED: prostaglandin E synthase 3 isoform X2 [Ovis aries]	57.75	7	7	40	142	16.7589	5.41455	1.11441	13	6.70273	1.11085	10	6.35885	1.03218	17	7.60939	0.920867	13	5.39314	0.932906	10	6.16741	1.04532	17	5.35187	0.973576	13	5.81413	0.984035	10	5.50485	0.872104	17	7.18567	1.01799	13	4.35798	0.978392	10	7.1187	1.03462	17	5.40109
XP_004008470.1	PREDICTED: ras-related protein Rab-3A [Ovis aries]	57.73	3	11	206	220	24.9181	5.03369	0.980327	33	3.77298	1.00726	31	4.10309	0.974495	32	9.24264	1.02498	33	3.78913	1.07862	31	7.23889	0.978241	32	3.11931	0.982301	33	3.69173	0.98209	31	5.5105	0.975568	32	4.16681	1.00826	33	4.54433	0.967869	31	5.40103	1.06003	32	4.70413
XP_004005152.1	PREDICTED: stathmin [Ovis aries]	57.72	7	10	110	149	17.292	5.97314	1.16475	19	9.37489	1.13787	17	14.6448	1.01323	24	8.24059	0.966299	19	5.82584	0.962282	17	4.99617	1.07074	24	8.84722	0.995111	19	5.66203	1.06347	17	3.71227	0.821831	24	15.6944	0.851344	19	9.1932	0.839431	17	14.8599	1.09468	24	6.69914
XP_011961255.1	PREDICTED: serine/threonine-protein phosphatase 2A catalytic subunit beta isoform isoform X1 [Ovis aries]	57.71	11	12	90	279	31.7735	5.75732	0.999912	35	7.33007	1.01236	22	5.94328	0.991864	30	7.86222	1.01321	35	6.32957	0.988666	22	6.972	0.997231	30	5.09712	1.00871	35	4.55864	1.01415	22	3.84144	0.996409	30	6.3406	1.00416	35	5.20494	0.97077	22	7.64699	1.02004	30	4.12439
NP_001156025.1	ADP-ribosylation factor-like protein 3 [Ovis aries]	57.69	9	9	57	182	20.4918	7.23975	0.975052	18	6.80593	0.988746	14	9.19144	0.983459	25	5.57112	1.03054	18	4.17144	1.00306	14	2.69024	1.04529	25	5.8337	1.01137	18	6.45337	0.98442	14	5.0558	1.008	25	5.95934	0.995619	18	4.1749	0.997287	14	6.86479	0.970607	25	5.22687
XP_004002090.1	PREDICTED: phosphoglucomutase-1 isoform X2 [Ovis aries]	57.65	29	29	184	562	61.5508	6.81494	1.00714	54	4.89788	0.915087	62	9.35581	0.98929	68	7.00476	1.04939	54	5.0913	1.02648	62	5.23518	1.01937	68	4.26728	0.912573	54	5.61416	0.989144	62	5.35067	0.993068	68	5.7728	1.00952	54	3.92039	1.05905	62	6.37393	0.996592	68	3.74505
XP_004019518.2	PREDICTED: L-lactate dehydrogenase A chain isoform X2 [Ovis aries]	57.62	16	20	131	361	39.7168	8.36768	1.08857	39	6.29023	1.02108	24	6.71911	1.01301	37	7.18269	0.962797	39	5.8255	0.994073	24	5.45621	0.944801	37	2.8242	0.989511	39	5.60785	0.929243	24	6.8723	0.938044	37	6.33611	0.924132	39	4.49266	1.05756	24	6.5115	1.11764	37	6.16491
XP_014959745.1	PREDICTED: fascin isoform X2 [Ovis aries]	57.55	23	23	195	424	47.5384	6.97607	1.00183	64	5.80952	1.01631	65	4.89474	0.959913	66	10.3204	1.02454	64	4.6041	0.969144	65	5.17653	1.02835	66	6.77771	0.943305	64	7.3233	0.997942	65	4.98103	0.985836	66	4.76372	0.998276	64	4.87893	1.01488	65	6.63716	1.03493	66	4.82447
XP_004009995.1	PREDICTED: enolase-phosphatase E1 isoform X2 [Ovis aries]	57.47	10	10	44	261	28.8385	5.05908	0.957188	16	9.05415	1.01048	15	10.446	0.988792	13	6.56442	1.02244	16	8.74249	1.04451	15	9.41202	0.986808	13	3.65686	1.00774	16	4.94993	1.00308	15	4.26887	0.939008	13	6.36357	0.995129	16	3.54332	0.987393	15	6.44397	1.01219	13	8.01239
XP_014949096.1	PREDICTED: neuron-specific calcium-binding protein hippocalcin isoform X1 [Ovis aries]	57.45	3	11	72	188	21.9599	5.51611	1.0068	4	2.9085	1.15031	3	3.52075	0.941338	5	3.79136	1.02643	4	1.87122	1.01947	3	2.10646	1.11351	5	2.79895	1.02872	4	5.68972	0.867243	3	0.252162	1.06752	5	1.411	0.951173	4	5.30904	0.996193	3	7.44781	0.912941	5	5.42636
XP_004008889.1	PREDICTED: stress-70 protein, mitochondrial isoform X1 [Ovis aries]	57.44	35	36	269	679	73.6618	6.30322	1.00669	83	6.08296	1.05202	82	4.31147	0.985608	91	5.61712	1.02326	83	4.69176	1.00003	82	5.41695	1.00436	91	4.52367	1.00934	83	4.61963	0.983278	82	4.17982	0.988748	91	4.51858	0.954613	83	5.33257	0.972087	82	4.45058	1.0231	91	3.77952
XP_012031621.1	PREDICTED: MICOS complex subunit MIC19 isoform X1 [Ovis aries]	57.33	14	14	73	232	26.7406	8.08936	1.02406	26	5.42052	1.01724	18	3.81962	0.968558	29	6.13803	1.00686	26	2.89368	0.970368	18	7.37935	1.00048	29	3.63376	0.985126	26	3.73795	0.994387	18	4.7093	1.02214	29	6.11665	0.987242	26	3.55334	1.01665	18	4.97802	0.997457	29	3.12338
XP_011950811.1	PREDICTED: radixin isoform X1 [Ovis aries]	57.31	26	38	165	581	68.3592	6.3667	0.975599	37	5.20767	0.970319	27	5.47428	0.946904	38	7.98213	1.02257	37	4.40472	1.01208	27	3.44834	1.07022	38	4.50493	1.00405	37	4.45301	0.985143	27	6.46109	0.988963	38	5.62876	0.997355	37	3.81218	1.02108	27	5.50619	0.986095	38	3.44734
XP_011957752.2	PREDICTED: ras-related protein Rab-1B isoform X1 [Ovis aries]	57.29	6	16	175	295	32.4308	9.70068	0.945678	17	5.71358	0.951131	9	4.62817	0.958262	10	7.74048	1.00626	17	4.04967	0.936393	9	2.72336	0.992943	10	3.433	1.01203	17	3.96633	1.02981	9	5.43758	1.03646	10	9.20353	1.04167	17	2.95092	1.05458	9	5.64473	1.0102	10	4.15173
XP_012035967.1	PREDICTED: tropomyosin alpha-1 chain isoform X12 [Ovis aries]	57.26	0	19	140	248	28.5745	4.76709
XP_014959057.1	PREDICTED: LOW QUALITY PROTEIN: cytosolic non-specific dipeptidase isoform X1 [Ovis aries]	57.21	19	19	117	451	49.8292	5.96045	0.969609	43	6.09859	0.953148	40	5.2494	0.967182	34	6.92259	0.983743	43	6.47829	1.0033	40	4.83207	0.984243	34	4.28843	1.02481	43	4.09958	1.03569	40	3.45144	1.02859	34	7.10025	1.02217	43	2.16621	1.00275	40	4.4746	1.0142	34	4.96603
XP_004002408.1	PREDICTED: GTPase NRas [Ovis aries]	57.14	2	8	63	189	21.2155	5.17334	1.02176	5	7.20831	1.03353	4	12.0723	0.918795	4	2.8226	1.01369	5	3.44393	0.988137	4	4.65296	1.03169	4	3.90452	0.961499	5	7.40344	0.970215	4	1.65391	0.983348	4	4.57468	1.01241	5	6.03649	1.01668	4	6.8609	1.03275	4	3.23316
XP_004010650.1	PREDICTED: cAMP-regulated phosphoprotein 19 isoform X1 [Ovis aries]	57.14	6	7	26	112	12.3453	9.08545	1.00566	8	9.04243	1.03779	6	5.58309	1.00937	5	4.7022	0.991321	8	5.7991	0.918046	6	9.51251	1.03137	5	1.72493	0.999345	8	5.93806	1.09004	6	10.584	0.94384	5	1.66902	0.994853	8	4.90729	0.955386	6	5.70376	1.001	5	1.72576
XP_004020569.1	PREDICTED: ATP synthase subunit alpha, mitochondrial [Ovis aries]	57.14	30	30	929	553	59.6667	9.18799	0.979625	332	7.87488	1.01233	276	7.05155	0.968348	303	8.65425	1.02492	332	5.56789	0.999925	276	7.79099	0.991134	303	4.61658	1.0065	332	6.14788	0.995169	276	6.21836	1.03775	303	6.73518	0.998818	332	5.65019	1.00135	276	5.99497	1.00068	303	4.46924
XP_012034820.1	PREDICTED: calcium/calmodulin-dependent protein kinase type II subunit delta isoform X4 [Ovis aries]	57.14	1	25	198	532	59.9254	7.26904							0.819593	1								1.03405	1								1.07363	1								1.03875	1
XP_014957993.1	PREDICTED: cytosolic 10-formyltetrahydrofolate dehydrogenase isoform X1 [Ovis aries]	57.11	40	46	223	900	98.5855	5.79541	0.959778	60	7.2098	0.972485	59	6.43981	0.929545	75	8.80456	1.02381	60	5.36893	1.00646	59	5.56677	0.95591	75	5.35233	0.965274	60	4.07352	0.987526	59	4.9513	1.02413	75	4.68819	1.03962	60	4.36809	1.04735	59	5.11297	1.07373	75	5.86786
NP_001265496.1	glutamate dehydrogenase 1, mitochondrial [Ovis aries]	57.04	31	31	468	561	61.5484	7.95752	0.970042	157	6.31243	0.892288	151	12.2464	0.926457	157	10.7343	1.00839	158	5.56493	1.11106	151	8.31003	1.06605	157	7.32628	1.02787	158	5.21451	0.997938	151	5.3726	0.983006	157	5.36565	0.988034	158	5.98587	1.02024	151	6.2418	1.01754	157	5.80368
XP_014956057.1	PREDICTED: NAD-dependent protein deacetylase sirtuin-2 isoform X1 [Ovis aries]	56.92	21	21	203	390	43.2364	5.35107	1.01913	66	9.99158	1.0208	70	5.93201	0.902234	67	7.45318	1.05279	66	6.41827	0.967236	70	7.05109	1.03988	67	7.12013	0.886555	66	7.8372	0.964323	70	6.12854	1.04082	67	4.39572	1.03876	66	6.34238	1.0227	70	5.39113	0.980635	67	5.85096
XP_004017549.2	PREDICTED: 14-3-3 protein eta isoform X1 [Ovis aries]	56.85	9	13	280	241	27.1736	4.94482	0.95853	66	6.5693	1.02315	49	5.35626	0.989206	53	8.57872	1.05141	66	6.453	1.0043	49	4.55863	1.01593	53	5.57745	1.04215	66	6.86707	0.992203	49	4.62465	0.985795	53	6.75981	0.983538	66	5.30956	0.972289	49	4.19622	0.995271	53	5.86042
XP_012031122.1	PREDICTED: NADH-cytochrome b5 reductase 3 isoform X1 [Ovis aries]	56.83	16	16	103	278	31.5864	7.54736	1.00849	37	8.32242	0.937019	32	4.96408	0.995085	34	5.59173	0.975136	37	5.99273	0.999004	32	6.61484	1.03045	34	4.90507	1.01386	37	6.49662	1.03374	32	4.42363	1.02414	34	5.51736	0.985329	37	5.26007	1.02457	32	5.5504	0.943463	34	5.29414
XP_004004904.1	PREDICTED: NADH-ubiquinone oxidoreductase 75 kDa subunit, mitochondrial [Ovis aries]	56.81	32	32	220	727	79.3774	6.26514	0.993516	61	6.0509	1.0028	80	6.60282	1.00504	77	6.35111	1.00554	61	4.69689	1.018	80	4.6241	0.989238	77	4.29196	1.01022	61	5.08398	0.97654	80	6.1046	1.0053	77	5.03089	1.00429	61	5.16702	1.01906	80	5.29411	1.00321	77	3.3507
XP_014954904.1	PREDICTED: LOW QUALITY PROTEIN: cysteine and glycine-rich protein 1 isoform X1 [Ovis aries]	56.77	10	10	98	192	20.5717	8.54346	0.976906	32	10.3653	0.967925	33	8.12721	0.964301	33	11.7369	1.00423	32	11.8586	1.00946	33	4.81295	1.01889	33	7.32622	0.976581	32	4.43434	1.01879	33	5.09216	1.01903	33	8.04681	1.02269	32	5.15555	1.00568	33	5.91065	1.031	33	3.56492
XP_011957812.1	PREDICTED: GTPase HRas isoform X1 [Ovis aries]	56.76	2	8	46	185	20.5974	6.34131	1.05344	2	5.36527	0.992592	3	0.779526	1.02478	3	7.62716	1.01582	2	0.218736	1.03335	3	3.90848	0.990011	3	5.8944	0.929789	2	4.97788	0.973542	3	4.59763	0.995708	3	0.4294	0.998415	2	1.5528	1.02952	3	0.0561962	1.00061	3	0.485779
XP_014957924.1	PREDICTED: LOW QUALITY PROTEIN: cAMP-dependent protein kinase type II-alpha regulatory subunit [Ovis aries]	56.75	15	18	112	400	45.3608	5.16064	0.974501	28	5.27894	1.00966	40	5.4976	0.996062	35	7.63853	0.993884	28	2.54001	0.980758	40	6.56435	0.99123	35	3.98432	1.00819	28	5.19783	1.01627	40	4.84834	1.02097	35	2.8491	1.02708	28	4.27578	1.00944	40	6.40068	1.00268	35	4.3557
XP_004007021.1	PREDICTED: V-type proton ATPase subunit E 1 [Ovis aries]	56.64	18	18	145	226	26.1088	8.44092	0.993577	48	8.75916	0.970105	46	5.43139	0.969574	47	6.4744	1.00218	48	5.51163	1.06617	46	8.07117	0.997605	47	3.51297	0.981696	48	6.82513	0.996522	46	3.95953	1.02846	47	5.3625	0.997973	48	4.48652	0.964522	46	6.5748	1.01356	47	4.71303
XP_004003146.1	PREDICTED: AP-2 complex subunit mu isoform X1 [Ovis aries]	56.61	24	24	146	431	48.8875	9.37842	0.984993	51	6.36528	1.02023	44	6.90204	0.981286	51	7.98628	1.02029	51	4.15319	1.01089	44	4.36563	0.991137	51	3.80196	0.972133	51	5.87408	0.976175	44	4.80689	1.00689	51	5.866	1.01481	51	5.02004	1.00359	44	5.65201	1.01623	51	2.91113
XP_004001873.1	PREDICTED: NADH dehydrogenase [ubiquinone] iron-sulfur protein 5 [Ovis aries]	56.6	5	5	33	106	12.5714	8.48486	1.02911	9	10.4752	1.00932	15	6.73991	1.01965	9	11.7373	1.03232	9	5.42646	0.966056	15	7.03625	1.10026	9	9.52924	0.960699	9	1.2575	0.971228	15	5.77318	0.977589	9	7.83934	0.977371	9	2.52943	1.03822	15	7.3421	0.946419	9	3.7079
NP_001009220.1	pyridoxal kinase [Ovis aries]	56.57	11	11	71	297	32.9036	6.22705	0.980341	24	8.19455	1.02633	21	5.80312	1.01964	26	6.38402	0.999272	24	4.54847	0.94243	21	4.32205	0.986875	26	3.14436	0.985156	24	5.85438	1.00169	21	5.14932	1.0233	26	4.27757	1.03471	24	3.88272	1.01023	21	2.56981	0.99019	26	2.13903
XP_004017391.1	PREDICTED: 26S proteasome non-ATPase regulatory subunit 9 [Ovis aries]	56.56	10	10	41	221	24.2413	6.63916	0.994172	17	5.57367	0.984303	13	6.33148	0.981493	11	4.25353	0.979608	17	4.93605	0.963922	13	4.48692	1.00576	11	2.43912	1.02256	17	5.73169	1.01941	13	1.89082	0.981639	11	2.17143	0.992227	17	1.29829	1.04289	13	4.6714	1.01127	11	5.09468
XP_004006893.1	PREDICTED: heme-binding protein 1 isoform X1 [Ovis aries]	56.54	9	9	39	191	21.1724	5.2749	0.986488	14	6.33937	0.918982	14	8.78539	0.958814	11	2.54511	1.00134	14	4.23248	0.936396	14	5.39204	1.01279	11	2.79149	1.06751	14	8.0182	1.10687	14	5.88233	1.0275	11	4.91769	0.935583	14	5.90712	1.05098	14	3.29166	1.01226	11	2.3872
XP_014952153.1	PREDICTED: alpha-adducin isoform X3 [Ovis aries]	56.54	1	23	134	589	64.9109	7.00537	1.0015	3	1.40454	0.950554	4	2.6188	0.958316	4	5.49617	0.986354	3	3.03788	0.953708	4	0.667386	0.984773	4	3.6505	1.02159	3	2.2181	1.06183	4	5.59133	1.03616	4	1.77277	0.980658	3	1.76334	1.01206	4	3.96046	0.999373	4	2.59373
XP_014960124.1	PREDICTED: voltage-dependent anion-selective channel protein 3 isoform X2 [Ovis aries]	56.54	12	14	174	283	30.7034	8.86572	0.985737	35	5.6647	0.973805	33	7.69547	1.08694	45	10.7394	1.0508	35	3.76715	1.00428	33	6.40323	0.947102	45	6.78817	0.949875	35	4.47313	0.995838	33	4.18788	1.02385	45	4.92175	1.01334	35	4.58414	1.03728	33	5.37514	0.963617	45	5.75829
XP_014951763.1	PREDICTED: aminoacyl tRNA synthase complex-interacting multifunctional protein 1 [Ovis aries]	56.54	6	14	38	283	31.4937	8.44092	0.986111	4	5.97977	0.936189	4	1.71974	0.978187	7	7.53697	0.975127	4	4.91569	0.992216	4	4.97861	0.996629	7	3.23652	1.0523	4	1.56801	1.02252	4	1.45796	1.02057	7	5.57572	0.978284	4	2.53175	1.06587	4	3.48901	0.995125	7	3.65163
NP_001009276.1	isocitrate dehydrogenase [NADP] cytoplasmic [Ovis aries]	56.52	1	23	148	414	46.7534	6.80029	0.994433	2	2.84695	0.945314	1		0.871295	2	8.71501	0.650843	2	33.4197	1.2556	1		0.939883	2	0.704984	1.07075	2	0.209892	0.728103	1		0.852614	2	13.2309	1.2723	2	14.9323	1.13564	1		1.28719	2	12.9172
XP_004015097.1	PREDICTED: cytoplasmic dynein 1 light intermediate chain 2 [Ovis aries]	56.5	19	20	90	492	54.1066	6.16357	0.958068	31	7.09949	0.965226	25	6.81336	0.937145	31	11.4958	1.04034	31	3.39585	0.989268	25	4.41513	0.984744	31	4.58302	0.999133	31	4.13504	1.05641	25	6.83429	1.05815	31	4.41699	1.0151	31	3.56132	0.976995	25	4.31625	1.01699	31	2.8705
NP_001155359.1	aspartate--tRNA ligase, cytoplasmic [Ovis aries]	56.49	27	27	119	501	57.0351	6.94678	1.00409	44	6.32053	0.946727	35	5.24108	0.960981	39	4.89182	1.00737	44	3.54969	1.03063	35	4.28351	0.991139	39	3.81525	1.02851	44	4.98452	1.04333	35	5.44734	1.05172	39	5.49165	0.975094	44	6.05974	1.00361	35	7.1193	0.982823	39	3.42389
XP_011955894.1	PREDICTED: protein CutA isoform X1 [Ovis aries]	56.49	5	5	31	154	16.4625	5.0083	1.05686	6	1.95617	1.11019	12	10.543	1.06562	10	5.12882	1.03016	6	6.95653	0.950288	12	8.45687	1.04384	10	4.16267	0.9989	6	4.20535	0.989744	12	7.80851	0.857887	10	5.71872	0.942946	6	6.84003	0.924627	12	8.39023	1.0512	10	4.06517
XP_011955483.1	PREDICTED: cytochrome b-c1 complex subunit 1, mitochondrial [Ovis aries]	56.47	20	21	197	464	51.1935	6.46826	0.985286	64	6.68974	1.03777	59	7.35048	0.960951	70	9.77392	1.02649	64	5.80172	1.00849	59	6.89363	1.02358	70	5.55764	0.98463	65	6.6664	0.975454	59	5.54946	1.00079	70	4.30033	1.01335	65	5.5149	1.00404	59	7.27875	1.00376	70	6.02591
XP_004007073.1	PREDICTED: NADH dehydrogenase [ubiquinone] 1 alpha subcomplex subunit 6 isoform X1 [Ovis aries]	56.25	7	7	32	128	15.0159	9.979	0.994818	10	6.31035	0.997232	12	2.87167	0.974455	10	5.56463	0.96461	10	3.90646	0.994674	12	3.53273	0.973609	10	6.02896	0.991272	10	7.92709	0.977425	12	6.31654	1.02347	10	2.66275	1.0299	10	3.20173	1.02658	12	2.57333	1.00274	10	4.83627
XP_014950733.1	PREDICTED: guanine nucleotide-binding protein G(i) subunit alpha-1 isoform X1 [Ovis aries]	56.21	7	17	239	354	40.3352	5.97314	1.01918	21	5.23235	1.02973	27	5.9409	0.942478	40	6.37374	1.0706	21	6.76441	0.983296	27	5.32923	1.02803	40	5.59246	0.94178	21	7.35337	0.980481	27	3.83132	0.975759	40	4.4828	0.999906	21	3.68046	1.0092	27	6.38669	1.02461	40	6.00363
XP_004015055.1	PREDICTED: guanine nucleotide-binding protein G(o) subunit alpha isoform X2 [Ovis aries]	56.21	4	17	308	354	40.0289	5.52881	0.93196	11	8.25995	0.932945	13	7.33272	1.02839	16	7.30193	1.01678	11	2.68333	1.06086	13	7.2872	0.982659	16	10.0942	1.00526	11	7.33545	0.972173	13	3.49688	0.99944	16	8.49541	1.00318	11	9.44307	1.05208	13	4.51932	0.995203	16	7.2148
XP_012032704.1	PREDICTED: protein phosphatase 1 regulatory subunit 7 isoform X1 [Ovis aries]	56.21	16	16	75	322	37.0285	5.14795	0.990851	27	4.67446	0.98424	21	4.8885	0.94877	27	5.4731	0.978897	27	4.29749	1.01831	21	5.78159	0.982892	27	5.12298	1.01789	27	5.89891	0.988677	21	5.70918	1.04616	27	3.89978	1.02083	27	3.0318	1.01597	21	7.58225	1.01513	27	4.05409
XP_004020676.2	PREDICTED: ubiquitin carboxyl-terminal hydrolase 14 isoform X1 [Ovis aries]	56.2	25	25	127	468	52.9705	5.38916	0.986892	42	9.94748	1.01154	49	4.10162	0.992935	35	6.23481	1.01338	42	5.75917	1.00766	49	6.34076	1.00058	35	4.1435	0.997172	42	5.92549	1.00495	49	5.69212	1.01815	35	6.88671	1.00399	42	3.10329	0.985477	49	4.47091	1.00056	35	3.17409
NP_001009192.1	glycogen phosphorylase, muscle form [Ovis aries]	56.18	32	42	301	842	97.2458	7.10791	1.04212	92	6.0338	0.884819	69	11.0341	0.944689	70	6.60847	1.0099	91	5.28175	1.01804	69	5.25792	0.900234	70	6.86812	0.907593	92	8.01319	1.07878	69	6.85531	1.01909	70	3.96934	1.04494	92	5.21343	1.03367	69	4.72914	1.12828	70	6.89713
XP_012045851.1	PREDICTED: LOW QUALITY PROTEIN: sodium/potassium-transporting ATPase subunit alpha-3 isoform X1 [Ovis aries]	56.14	34	55	2078	1001	109.801	5.8335	0.987245	318	6.7354	1.02319	290	6.61002	0.977643	315	6.99413	1.0303	318	5.48314	0.985667	290	6.1728	1.00774	315	4.71224	0.988671	318	5.20199	1.00043	290	5.44715	1.02015	315	5.42648	0.996282	318	5.75123	0.993522	290	6.06648	0.992637	315	4.25626
XP_004007802.1	PREDICTED: cytochrome c oxidase subunit NDUFA4 [Ovis aries]	56.1	6	6	45	82	9.34887	9.5835	0.92607	17	6.44339	0.985119	16	6.32267	0.925984	12	8.03909	1.03183	17	4.40912	1.01574	16	5.02845	1.01022	12	4.46653	0.977679	17	3.02841	0.990598	16	9.07082	1.03562	12	4.94633	1.0704	17	4.86169	1.00442	16	6.72929	1.02027	12	5.27405
XP_011959634.1	PREDICTED: ketimine reductase mu-crystallin isoform X2 [Ovis aries]	56.07	12	12	172	280	29.8633	5.64307	0.911696	60	9.38718	1.08838	50	4.65053	0.933232	62	8.77602	0.920713	60	6.68751	1.05696	50	5.62918	1.03454	62	4.33847	1.04426	60	6.88018	0.883534	50	7.05226	1.05796	62	5.52518	1.12035	60	9.63407	0.998284	50	4.78023	0.958426	62	4.5073
XP_004023082.1	PREDICTED: septin-5 isoform X1 [Ovis aries]	56.06	4	6	31	132	15.0066	5.77002	0.98129	8	5.90447	1.0508	8	1.74128	0.981808	8	4.40985	0.996671	8	2.10786	1.05684	8	4.38175	0.968343	8	1.75377	0.987792	8	1.56642	0.950469	8	1.3658	0.962414	8	2.70009	1.03154	8	3.17712	0.968136	8	3.91125	1.06973	8	4.29669
XP_004004325.1	PREDICTED: tropomyosin beta chain isoform X5 [Ovis aries]	55.99	5	20	133	284	32.9556	4.66553	0.921982	7	5.01586	1.20923	8	3.63971	1.51177	9	8.50255	0.989674	7	8.54743	0.965911	8	3.65032	1.33191	9	8.7005	1.17735	7	8.18863	0.68511	8	10.6634	0.453055	9	29.2513	0.87588	7	4.9958	1.14352	8	6.0435	0.833377	9	5.50777
XP_004019012.1	PREDICTED: V-type proton ATPase subunit G 2 [Ovis aries]	55.93	5	6	71	118	13.5569	10.2573	0.953423	25	7.57228	0.976867	18	5.20637	0.985485	17	7.95789	1.02868	25	5.27419	1.0178	18	4.37255	1.00856	17	2.72532	0.98909	25	5.15312	1.00153	18	7.2563	1.03883	17	7.69781	1.00643	25	5.10519	0.985575	18	5.54367	0.995301	17	5.22852
XP_004022487.1	PREDICTED: TSC22 domain family protein 3 isoform X2 [Ovis aries]	55.86	4	5	19	111	12.4414	4.85596	1.15062	5	6.7254	1.27742	5	10.9241	0.99227	6	4.52089	0.977195	5	2.47343	0.898824	5	2.56611	1.06386	6	9.46851	0.985403	5	4.98779	0.977321	5	1.31218	0.863466	6	19.0096	0.888282	5	2.66115	0.824313	5	11.7602	1.07459	6	3.68384
XP_004020879.1	PREDICTED: cytochrome b-c1 complex subunit 2, mitochondrial [Ovis aries]	55.85	21	21	143	453	48.1829	8.79248	1.00196	49	7.35533	0.985984	47	7.06581	0.965048	47	8.47521	0.989248	49	4.48506	1.00951	47	6.52934	0.991116	47	4.89939	0.976388	49	4.8721	0.970634	47	6.26913	1.04918	47	5.27751	1.03767	49	3.72531	1.03002	47	6.701	0.995223	47	4.30397
NP_001129962.1	trifunctional enzyme subunit alpha, mitochondrial [Ovis aries]	55.83	35	35	206	763	83.2416	9.05615	0.937224	66	6.70805	0.878175	69	10.2237	0.972539	69	5.64506	1.006	66	5.2311	1.03445	69	6.38128	1.01542	69	4.42797	1.00925	66	4.87612	0.985227	69	4.444	1.03362	69	4.67447	1.04759	66	4.3599	1.09951	69	8.67273	0.980666	69	4.11098
XP_012035953.1	PREDICTED: sideroflexin-1 isoform X1 [Ovis aries]	55.78	1	15	113	346	38.3741	9.92041	0.93437	2	4.95353	0.95843	2	7.08497	0.897787	3	2.05909	1.1242	2	5.21917	0.999072	2	2.52938	1.05832	3	1.25285	0.916421	2	0.945546	1.04535	2	5.25672	1.05366	3	3.48012	1.02151	2	0.435789	1.00067	2	3.25561	0.980144	3	0.670583
NP_001267617.1	40S ribosomal protein S17 [Ovis aries]	55.56	6	6	38	135	15.5144	9.84717	0.954932	17	8.32567	0.961897	10	6.67025	1.00676	11	6.46415	0.983794	17	4.09678	1.0114	10	7.13112	1.0156	11	2.97147	1.02108	17	4.88866	1.00017	10	2.1618	0.980549	11	2.94649	1.04296	17	4.55846	1.02766	10	4.6412	0.995665	11	3.76508
XP_004002035.1	PREDICTED: V-type proton ATPase subunit D [Ovis aries]	55.47	12	12	84	247	28.2493	9.36377	0.972266	30	10.7759	0.976568	24	5.80845	0.989327	30	7.73075	1.02214	30	8.08782	1.04586	24	5.51547	0.977244	30	3.88196	1.03735	30	4.4797	0.989593	24	7.39585	1.0069	30	6.3533	0.980438	30	6.54081	0.971767	24	7.77571	1.00741	30	5.0764
XP_004005894.1	PREDICTED: malate dehydrogenase, cytoplasmic [Ovis aries]	55.39	23	23	485	334	36.416	6.27783	0.967927	156	9.78955	1.00961	154	4.68682	0.947266	174	8.14142	1.03233	156	6.7991	1.01098	154	5.87629	0.991018	174	4.56213	1.00965	156	5.73983	0.996447	154	4.50856	1.03439	174	5.49989	0.990076	156	4.52054	0.987174	154	5.31961	1.01521	174	3.90717
XP_014959891.1	PREDICTED: hexokinase-1 isoform X5 [Ovis aries]	55.23	42	45	358	889	98.7753	6.80029	1.00246	111	5.3169	0.981734	112	6.34268	0.979841	112	7.63983	1.0481	111	4.89921	1.04488	112	5.12823	0.980954	112	3.78178	0.977371	111	4.05117	0.981053	111	4.73321	1.0336	112	5.23206	0.962436	111	4.33798	1.00208	112	5.11491	1.00111	112	3.93
XP_004009941.2	PREDICTED: protein RUFY3 isoform X4 [Ovis aries]	55.22	23	24	118	469	52.8842	5.49072	1.01903	36	7.53769	0.978007	33	6.8534	0.973655	41	5.68883	1.01746	36	3.42925	1.01477	33	4.23955	1.0019	41	3.17615	1.0013	36	4.74112	1.03418	33	5.01984	1.01097	41	5.50158	0.982084	36	3.73592	0.971784	33	6.45152	0.994534	41	4.69423
XP_004018990.1	PREDICTED: chloride intracellular channel protein 1 [Ovis aries]	55.19	10	10	23	241	26.9748	5.2749	0.911529	8	6.37243	0.956094	7	3.69471	1.01437	8	11.0935	1.01313	8	6.32095	0.961748	7	8.69331	1.02537	8	3.18692	1.04232	8	4.73083	1.07618	7	3.60904	0.95508	8	8.10424	1.04379	8	2.67942	1.00249	7	7.07095	1.0066	8	6.28572
XP_012038288.1	PREDICTED: band 4.1-like protein 2 isoform X8 [Ovis aries]	55.18	1	36	323	734	82.3503	6.21436	0.968998	3	4.37366	0.869227	2	5.96326	0.892185	1		0.931379	3	0.448935	0.989177	2	2.85173	1.04239	1		1.04764	3	7.0502	1.07375	2	4.08152	1.07926	1		1.01054	3	3.2266	1.07089	2	1.55827	0.971921	1
XP_014957239.1	PREDICTED: LOW QUALITY PROTEIN: tubulin alpha-3E chain isoform X1 [Ovis aries]	55.11	2	18	1333	450	50.0176	5.69385	0.973962	4	3.16486	0.968636	7	7.62093	0.964451	7	12.1063	1.02006	4	4.73054	0.989135	7	6.12617	0.986409	7	2.40131	0.952368	4	4.09906	1.00537	7	4.67118	1.01517	7	2.88827	0.96848	4	10.529	1.0113	7	4.27138	1.01293	7	6.13576
XP_004005910.1	PREDICTED: catenin alpha-2 isoform X4 [Ovis aries]	55.03	1	44	197	905	100.38	5.96045	1.03643	1		1.0468	1					0.899907	1		1.01467	1					1.05465	1		0.951988	1					1.01606	1		0.997757	1
XP_012035972.1	PREDICTED: tropomyosin alpha-1 chain isoform X18 [Ovis aries]	54.91	0	23	170	326	37.4321	4.71631
XP_004014970.1	PREDICTED: synaptic vesicle membrane protein VAT-1 homolog-like [Ovis aries]	54.89	20	20	171	419	45.7541	5.09717	1.00508	53	4.69522	0.963852	57	7.38561	1.02882	61	8.87426	0.97367	53	5.54208	0.978567	57	4.78304	1.00014	61	3.46403	1.00062	53	3.36125	1.0351	57	4.99701	1.04341	61	5.98129	1.01078	53	5.56591	1.02078	57	3.94292	0.925369	61	5.77867
NP_001132918.1	proteasome subunit alpha type-6 [Ovis aries]	54.88	14	14	78	246	27.3548	6.75635	1.02207	27	8.46738	0.97553	20	4.58462	1.00778	31	7.6949	1.00794	27	5.54322	0.984503	20	4.9735	1.00136	31	4.36731	0.996647	27	3.88503	1.0163	20	4.71829	1.02144	31	5.24804	0.991814	27	5.83305	1.0215	20	6.95663	0.983584	31	4.24509
XP_004022958.1	PREDICTED: protein S100-A14 [Ovis aries]	54.81	5	5	17	104	11.4476	4.66553	0.864309	6	6.67238	1.05794	6	0.934103	0.907625	5	5.3155	1.14111	6	8.29802	0.978392	6	0.409169	1.1742	5	4.80406	1.07697	6	2.17653	0.97593	6	3.05865	0.81994	5	8.08676	0.923878	6	6.01101	0.96593	6	3.00197	1.05546	5	2.61455
XP_014953630.1	PREDICTED: heat shock protein 105 kDa isoform X3 [Ovis aries]	54.77	38	41	313	860	96.8098	5.49072	0.999507	104	6.56253	1.00464	95	5.89788	0.969573	91	6.58824	1.02527	104	4.44439	1.04352	95	5.46266	1.00042	91	5.08222	0.977714	104	4.2201	0.975174	95	5.07934	0.98833	91	5.76241	0.994925	104	5.12338	0.981236	94	5.32012	1.02678	91	4.60374
XP_004002710.1	PREDICTED: sodium/potassium-transporting ATPase subunit alpha-2 [Ovis aries]	54.71	34	58	1373	1020	112.015	5.65576	0.970703	132	5.72799	1.0231	123	5.04009	0.983574	155	5.51605	1.00839	132	5.34091	1.08954	123	6.82496	1.00463	155	3.68513	1.03223	132	5.18046	0.939415	123	5.58414	0.986387	155	4.18169	0.985204	132	4.18815	0.980254	123	5.46923	1.02726	155	3.61957
XP_012038287.1	PREDICTED: band 4.1-like protein 2 isoform X7 [Ovis aries]	54.7	2	41	343	841	94.1718	5.41455	1.01959	1		0.972525	2	1.3017	0.908921	3	1.41976	0.980442	1		0.907535	2	4.86708	0.968549	3	0.0719381	1.0414	1		1.25195	2	1.93544	0.909366	3	12.2919	0.964175	1		0.847185	2	0.184653	1.05946	3	1.38359
XP_004008533.1	PREDICTED: calreticulin [Ovis aries]	54.68	19	19	144	417	48.0289	4.44971	1.03601	47	5.87323	1.05379	42	4.36534	0.997204	51	6.11346	0.993285	47	5.56508	0.973872	42	4.70351	1.05968	51	3.28399	1.02183	47	4.89561	0.996525	42	3.48149	0.919676	51	5.8352	0.948378	47	5.42959	0.979169	42	5.33746	1.02401	51	2.48551
XP_012035622.1	PREDICTED: histone H3 [Ovis aries]	54.68	1	8	42	139	15.6867	11.2681				1.05467	1		1.16773	3	7.91233				1.00406	1		1.12284	3	4.05313				0.89483	1		0.825521	3	4.50643				1.05861	1		0.928779	3	0.20176
XP_014955689.1	PREDICTED: alpha-actinin-4 isoform X1 [Ovis aries]	54.66	27	43	208	827	95.4644	6.34131	0.956264	45	5.83141	0.986251	42	5.95893	1.02229	45	4.96538	1.02295	45	4.15569	1.04745	42	5.6234	1.00236	45	3.26451	1.03898	45	3.80171	0.994845	42	5.61648	0.949177	45	5.22368	0.991822	45	4.28298	0.992561	42	6.89005	1.02527	45	3.72943
NP_001157066.1	centrin-2 [Ovis aries]	54.65	8	8	31	172	19.7969	4.99561	1.07261	10	9.55931	1.14752	10	6.61097	1.02055	11	2.6086	1.00492	10	5.72716	0.927978	10	6.35797	1.03013	11	3.69317	1.01417	10	6.92939	1.00732	10	3.583	0.869633	11	5.11943	0.898083	10	9.02757	0.913146	10	7.90875	1.0656	11	2.48266
XP_004005136.1	PREDICTED: LOW QUALITY PROTEIN: nuclear migration protein nudC isoform X1 [Ovis aries]	54.65	17	18	92	333	38.4153	5.61768	0.995746	28	5.13746	1.03793	29	3.42909	1.00398	26	6.56227	0.9922	28	4.73364	0.929978	29	4.72634	1.00489	26	4.7255	1.00753	28	5.56933	1.02976	29	4.22786	0.988114	26	6.07924	0.999708	28	2.85719	0.99235	29	5.71828	1.00849	26	3.40178
XP_014950403.1	PREDICTED: serine-threonine kinase receptor-associated protein isoform X2 [Ovis aries]	54.57	14	14	54	350	38.475	5.12256	0.984302	16	4.02388	1.05312	16	5.20189	0.931979	22	8.78361	0.986377	16	1.87025	0.961435	16	5.10521	1.01482	22	2.54237	1.00448	16	3.49736	1.00758	16	4.28597	0.98218	22	4.72215	1.01659	16	2.44389	1.00624	16	8.28379	1.04723	22	2.96891
XP_012039966.1	PREDICTED: serine/threonine-protein kinase DCLK1 isoform X4 [Ovis aries]	54.55	1	17	81	363	40.4458	9.67139	1.01268	1		0.988565	1		0.892808	1		1.03964	1		1.00828	1		0.994273	1		1.02281	1		1.06894	1		1.07676	1		0.928875	1		0.93965	1		1.02093	1
XP_012033519.1	PREDICTED: septin-8 isoform X6 [Ovis aries]	54.47	1	19	147	380	44.6768	6.34131	0.979869	1		1.04426	1		1.08852	1		1.02646	1		1.05438	1		0.877753	1		0.987864	1		0.973909	1		1.10597	1		1.00822	1		0.944229	1		0.964147	1
XP_004011792.1	PREDICTED: transcription elongation factor B polypeptide 1 isoform X1 [Ovis aries]	54.46	5	5	34	112	12.465	4.77979	1.04474	13	6.41971	1.11784	9	6.33349	0.999241	12	11.0184	0.994029	13	5.01253	0.932084	9	2.38052	0.986243	12	6.71615	0.954964	13	4.62255	0.966254	9	6.21881	0.982039	12	5.67397	0.99728	13	3.9619	0.963021	9	2.10039	1.0449	12	1.65604
XP_004020986.1	PREDICTED: T-complex protein 1 subunit zeta isoform X1 [Ovis aries]	54.43	26	26	160	531	57.9056	6.75635	0.989561	49	5.18463	0.990387	48	9.94204	0.995976	63	8.36464	0.998323	49	6.47097	0.981748	48	7.05647	0.989568	63	4.67601	1.00817	49	3.60548	1.01796	48	7.3402	1.01617	62	4.61453	1.00719	49	4.43062	1.01014	48	3.90111	0.992672	63	5.25478
XP_004002740.2	PREDICTED: LOW QUALITY PROTEIN: NADH dehydrogenase [ubiquinone] iron-sulfur protein 2, mitochondrial [Ovis aries]	54.43	19	19	122	463	52.3944	6.84424	0.972894	36	4.9729	0.983256	43	7.23328	0.986699	41	8.88737	1.00442	36	7.56375	1.02845	43	4.7632	0.985527	41	4.69148	1.01615	36	2.87709	0.979549	43	4.07706	1.02652	41	5.95546	1.01475	36	4.8889	1.03528	43	4.23735	1.00741	41	4.02429
XP_004019818.1	PREDICTED: heat shock cognate 71 kDa protein-like, partial [Ovis aries]	54.43	1	15	262	316	34.3864	4.85596				0.995449	1								0.944743	1								1.01413	1								1.04315	1
XP_014950177.1	PREDICTED: LOW QUALITY PROTEIN: tubulin alpha-1C chain [Ovis aries]	54.27	3	18	1487	457	50.6457	5.14795	0.990917	4	9.98674	0.972587	2	0.116333	0.893556	2	2.70006	0.909686	4	5.67743	0.913358	2	1.78636	1.00343	2	5.22864	1.09418	4	2.01896	1.00572	2	2.08965	1.02725	2	5.4696	1.0312	4	2.61554	1.10105	2	3.13541	1.05551	2	1.66116
XP_004010707.1	PREDICTED: glia maturation factor beta isoform X2 [Ovis aries]	54.23	8	8	64	142	16.7025	5.2876	1.01453	20	7.70346	1.04162	25	4.36474	0.993883	19	6.52581	0.998342	20	4.73988	0.996029	25	4.29934	1.02886	19	3.30866	1.02533	20	3.85241	0.997541	25	3.99779	0.973382	19	2.87582	0.942925	20	4.28668	0.977338	25	5.58814	1.01088	19	3.89333
XP_011950887.1	PREDICTED: LOW QUALITY PROTEIN: apolipoprotein A-I [Ovis aries]	54.23	16	16	88	260	29.6235	6.20166	1.05964	28	8.17525	1.0401	26	3.74567	1.03497	34	4.66166	0.884098	28	7.50397	1.15602	26	7.22443	1.05826	34	4.73065	1.10303	28	5.48374	0.95158	26	4.95147	1.0274	34	4.64542	0.971219	28	4.10751	0.881687	26	8.28334	0.903311	34	7.34726
XP_014952151.1	PREDICTED: alpha-adducin isoform X1 [Ovis aries]	54.22	3	25	139	651	71.7223	6.80029	1.00479	5	2.20717	0.988234	4	5.05213	0.990295	7	8.29157	0.993457	5	5.62762	0.922706	4	3.42498	0.915953	7	3.17819	0.981501	5	1.50317	1.09843	4	5.08747	1.01095	7	2.58384	1.00722	5	4.87175	0.972987	4	2.97826	1.03853	7	5.28016
XP_004006831.1	PREDICTED: 40S ribosomal protein S3a [Ovis aries]	54.17	16	16	73	264	29.9257	9.72998	0.992248	27	3.92358	0.975851	16	10.2983	0.988284	30	4.43302	0.990611	27	4.67561	1.01288	16	4.79377	1.00593	30	3.40709	1.01798	27	4.46892	0.97898	16	3.92298	1.02239	30	6.05269	1.01353	27	3.7038	1.04403	16	4.37355	0.995669	30	4.48683
XP_014948073.1	PREDICTED: ras-related protein Rap-2b [Ovis aries]	54.1	5	8	51	183	20.4752	4.80518	1.00699	10	4.39773	0.99436	10	3.47207	0.998286	8	5.72376	0.981243	10	3.74965	0.994234	10	4.83069	1.05262	8	3.79699	1.0347	10	4.47904	0.992098	10	3.94525	1.01241	8	3.38603	1.00514	10	3.81845	1.01134	10	2.98989	0.93365	8	1.08062
XP_014949250.1	PREDICTED: reticulon-4 isoform X2 [Ovis aries]	54.1	35	40	381	987	107.81	4.60205	1.00786	75	8.70737	1.01307	54	6.32733	0.971172	77	5.50643	1.01053	75	4.34803	0.966872	54	5.28222	0.972221	77	4.349	1.01444	75	6.49637	1.08232	54	7.89692	0.99837	77	5.79253	0.955771	75	6.80898	0.909259	54	13.0634	1.05368	77	5.53537
NP_001123212.1	glycogen synthase kinase-3 beta [Ovis aries]	54.05	11	17	46	420	46.6879	8.67529	0.954607	11	8.42437	0.997274	11	5.36806	0.968832	6	5.30162	1.01951	11	6.84425	0.990535	11	5.84509	0.98976	6	5.09694	0.995096	11	5.49019	0.973745	11	5.77679	0.994101	6	5.01253	1.01846	11	5.25243	1.04696	11	6.06761	1.01755	6	1.94723
XP_004005011.1	PREDICTED: phenylalanine--tRNA ligase beta subunit [Ovis aries]	53.99	29	30	112	589	66.2996	7.23975	0.984166	42	5.94548	0.96915	34	6.7068	0.968097	34	4.04503	1.00354	42	4.53322	1.05472	34	5.19468	0.977798	34	4.83799	0.988492	42	3.31331	0.993507	34	4.27064	1.02999	34	3.33568	1.02426	42	4.32763	1.00411	34	3.02021	1.01103	34	3.58028
XP_004006455.1	PREDICTED: LOW QUALITY PROTEIN: ATP-dependent 6-phosphofructokinase, muscle type isoform X1 [Ovis aries]	53.95	30	34	360	849	93.3004	7.37158	0.973355	113	7.00725	0.974272	118	7.76238	1.01582	117	9.61021	1.01511	113	5.52791	1.02196	118	5.23921	0.964457	117	4.56187	1.00341	113	5.9833	1.02162	117	5.63319	1.00821	117	5.2333	1.01362	113	4.29672	0.993449	118	5.15003	1.02372	117	4.06248
XP_014953044.1	PREDICTED: elongation factor 1-delta isoform X1 [Ovis aries]	53.93	11	13	40	280	31.0447	5.05908	1.04826	9	1.78918	1.06291	11	3.96058	0.95173	8	4.49434	0.970037	9	3.85901	0.97539	11	2.63629	1.0184	8	3.0393	0.985042	9	6.72186	1.01336	11	3.1798	0.989483	8	7.24829	0.995481	9	4.49474	0.973719	11	7.55549	1.0379	8	1.38656
XP_014959266.1	PREDICTED: thioredoxin-like protein 1 isoform X3 [Ovis aries]	53.9	12	12	59	282	31.5994	4.83057	1.00097	17	6.14044	1.05969	18	6.93177	0.996744	24	5.14508	1.01136	17	3.80534	1.00286	18	7.64198	1.0202	24	4.70396	1.0368	17	3.3294	1.03343	18	4.05996	1.00409	24	2.6313	0.955923	17	6.40987	0.916784	18	5.381	1.01129	24	4.01423
XP_011956627.1	PREDICTED: thiopurine S-methyltransferase [Ovis aries]	53.88	11	11	59	245	28.3012	5.5415	1.04389	18	4.93	0.890375	20	9.80538	1.1955	21	11.8302	0.961054	18	3.68212	0.952451	20	4.17504	0.948565	21	5.83131	1.06753	18	3.78919	1.02947	20	4.88843	0.903284	21	9.57308	0.92267	18	8.29706	1.11364	20	7.67767	1.01792	21	5.27672
XP_004002590.1	PREDICTED: tropomyosin alpha-3 chain isoform X6 [Ovis aries]	53.87	0	22	178	284	33.0707	4.76709
XP_014955861.1	PREDICTED: gamma-aminobutyric acid receptor-associated protein-like 2 [Ovis aries]	53.85	7	8	32	117	13.6581	8.104	1.03778	10	8.62489	0.999821	8	1.81175	0.954028	7	2.87134	0.989955	10	4.54719	0.975574	8	3.2969	1.01618	7	4.37983	0.982536	10	3.37861	1.00251	8	4.17514	1.04004	7	4.17327	0.989551	10	2.74621	1.00989	8	5.76107	1.01042	7	4.78072
XP_014958296.1	PREDICTED: LOW QUALITY PROTEIN: succinate-semialdehyde dehydrogenase, mitochondrial [Ovis aries]	53.82	23	23	176	524	55.8535	8.19189	0.93137	59	7.52362	1.00454	55	5.42233	0.984301	61	7.8177	1.03061	59	4.50001	1.0286	55	6.63748	1.01417	61	5.68752	1.04647	59	5.12086	0.963391	55	6.46182	1.094	61	8.81911	0.999044	59	4.40987	1.012	55	5.67159	0.916061	61	7.06647
XP_004007876.1	PREDICTED: 26S protease regulatory subunit 7 [Ovis aries]	53.81	19	19	85	433	48.6031	5.94775	1.01536	25	6.11118	1.0161	27	6.74771	1.00167	33	5.12142	0.989207	25	5.76146	0.99313	27	4.97555	0.999103	33	4.21638	1.00009	25	4.90826	1.01299	27	3.93136	1.01115	33	4.40704	1.00499	25	3.62105	0.995914	27	5.30484	0.977187	33	4.29368
XP_004009703.1	PREDICTED: inorganic pyrophosphatase 2, mitochondrial isoform X2 [Ovis aries]	53.8	14	15	54	303	34.7082	5.69385	0.960805	17	2.66246	1.03826	17	4.55962	0.995051	19	9.0108	1.00585	17	4.02512	1.00433	17	5.69329	0.999212	19	5.48211	1.01762	17	3.25879	1.01855	17	4.94692	1.01674	19	2.32197	0.995491	17	3.35991	0.929147	17	3.88593	0.988	19	5.82806
XP_004007043.1	PREDICTED: mitochondrial import receptor subunit TOM22 homolog [Ovis aries]	53.73	4	4	14	134	14.8705	4.37354	0.840569	4	9.75868	1.00493	3	7.1025	1.03417	7	12.1963	1.0551	4	7.27843	0.995218	3	3.61588	0.986701	7	1.86611	1.15436	4	12.4838	1.05586	3	3.57728	1.01529	7	3.32751	0.929223	4	4.45505	0.994974	3	4.68433	0.95473	7	1.42724
XP_004010414.1	PREDICTED: ras-related protein Rab-2B [Ovis aries]	53.7	4	9	94	216	24.152	7.07861	0.994756	7	5.73947	0.949805	6	8.61642	0.958536	8	6.48246	0.991271	7	6.83299	1.00507	6	6.82766	0.969715	8	2.41547	0.949072	7	6.76829	0.964037	6	1.16632	1.02231	8	4.46647	1.01199	7	7.56229	1.02383	6	4.5058	1.01459	8	8.60335
XP_004011021.3	PREDICTED: LOW QUALITY PROTEIN: actin, alpha cardiac muscle 1 [Ovis aries]	53.7	7	19	682	378	42.0369	5.38916	0.935964	72	7.85224	0.954673	57	8.55457	0.958893	66	7.56065	0.99983	72	5.04873	1.01152	57	4.72698	1.02238	66	5.51903	1.04734	72	5.52083	1.02863	57	7.09615	1.0235	66	8.16533	1.00674	72	4.82253	1.01452	57	7.18121	0.992073	66	4.56714
XP_012035969.1	PREDICTED: tropomyosin alpha-1 chain isoform X15 [Ovis aries]	53.63	3	18	116	248	28.7136	4.77979	1.12353	2	2.93104	1.05484	1		1.24058	1		0.868712	2	4.341	0.796055	1		0.931417	1		1.00421	2	14.1408	0.960586	1		0.916596	1		1.00166	2	6.22277	1.16273	1		0.973697	1
XP_004014551.1	PREDICTED: charged multivesicular body protein 4b [Ovis aries]	53.57	12	12	59	224	24.9336	4.81787	0.982056	19	6.67923	0.997849	16	5.45027	0.992048	24	5.5641	1.02215	19	5.24494	0.96821	16	4.41063	1.00688	24	3.10967	0.976396	19	4.45862	1.0387	16	3.23806	1.01951	24	6.4737	1.01968	19	3.35402	0.991455	16	2.20158	0.990145	24	3.37421
XP_004005851.1	PREDICTED: LOW QUALITY PROTEIN: EH domain-containing protein 3 [Ovis aries]	53.57	15	27	126	532	60.3405	7.23975	0.946782	23	9.03508	0.79439	25	21.2079	0.958362	22	5.3726	1.03984	23	4.81431	1.10046	25	7.2674	0.993015	22	3.20969	1.01605	23	3.97262	1.05387	25	6.3945	1.04509	22	7.80623	0.991861	23	2.84658	1.07019	25	5.21344	1.00187	22	4.12115
XP_004009735.1	PREDICTED: rap1 GTPase-GDP dissociation stimulator 1 isoform X2 [Ovis aries]	53.54	1	29	183	607	66.2034	5.35107	1.08278	3	2.78178	1.04846	1		0.998437	4	8.94283	0.986208	3	0.828346	1.00543	1		0.96647	4	4.69542	0.869034	3	2.87528	0.982939	1		0.99635	4	6.90309	1.05734	3	0.166033	0.971253	1		1.02678	4	3.36015
XP_012037556.1	PREDICTED: tropomyosin alpha-3 chain isoform X4 [Ovis aries]	53.52	0	20	163	284	32.9607	4.7417
XP_004019485.1	PREDICTED: serine/threonine-protein kinase PAK 1 [Ovis aries]	53.49	14	22	80	544	60.5217	5.85889	1.02437	15	6.16127	0.997272	14	5.87485	0.97701	15	5.83244	1.04974	15	3.79724	1.01622	14	3.45364	1.00978	15	4.42163	0.99064	15	3.1224	0.980835	14	5.05512	0.981636	15	4.89708	0.965714	15	4.83064	0.988433	14	5.33042	1.0252	15	4.65117
NP_001009467.1	6-phosphogluconate dehydrogenase, decarboxylating [Ovis aries]	53.42	24	24	173	483	52.936	7.69385	0.974126	54	7.22017	0.976562	49	5.70323	0.967138	63	7.34532	1.00815	54	4.56378	0.964809	49	4.60216	0.990982	63	4.33539	1.02755	54	3.19544	1.02684	49	5.56642	1.04662	63	4.90901	0.997016	54	4.767	1.02245	49	3.78633	0.989305	63	4.63414
XP_012036718.1	PREDICTED: atlastin-1 isoform X1 [Ovis aries]	53.41	25	27	128	558	63.5083	6.23975	0.978462	38	6.58628	0.996482	38	7.057	0.959068	41	7.48902	1.02504	38	3.58798	1.00411	38	5.14334	0.97984	41	5.67885	0.97681	38	4.17881	0.98123	38	4.73238	1.02085	41	5.77822	1.0268	38	5.4728	1.01453	38	5.26037	1.01571	41	4.00689
NP_001155347.1	transforming protein RhoA [Ovis aries]	53.37	3	9	117	193	21.7541	6.1001	0.931934	10	9.83472	0.936899	9	8.89102	0.945277	9	3.45432	1.01909	10	3.653	0.960329	9	0.626814	1.00295	9	3.66837	1.02904	10	5.84273	1.0439	9	4.14955	1.07478	9	2.97354	1.02686	10	2.09735	1.04927	9	4.5355	0.979149	9	2.61154
XP_011960389.1	PREDICTED: guanine nucleotide-binding protein G(I)/G(S)/G(O) subunit gamma-4 [Ovis aries]	53.33	4	4	15	75	8.38826	7.86963	0.934772	6	14.2279	1.06906	3	2.31682	1.03334	6	6.22695	1.0214	6	6.89202	0.930222	3	3.96711	0.903358	6	6.56954	1.02978	6	6.62483	0.983461	3	0.681962	0.977412	6	10.3241	1.01072	6	1.30464	1.05074	3	0.0915608	1.12593	6	1.4715
NP_001267636.1	leukocyte elastase inhibitor [Ovis aries]	53.32	19	19	109	377	42.1979	6.56592	0.923204	38	7.69833	1.13367	37	5.91698	1.04355	31	6.62813	0.926193	38	7.40353	0.852994	37	7.55739	0.746142	31	15.0001	1.28816	38	6.97002	0.893263	37	6.00313	1.20477	31	8.3011	0.870131	38	6.81231	1.10438	37	7.34074	1.04348	31	4.9086
XP_004012839.1	PREDICTED: prohibitin [Ovis aries]	53.31	14	14	128	272	29.7859	5.75732	0.980602	54	8.22978	0.992413	40	5.6424	0.960661	34	7.15314	1.00772	54	6.0069	0.999271	40	4.87176	1.00667	34	4.25904	1.02798	54	4.70952	0.99865	40	4.69271	1.04515	34	7.15282	0.999299	54	4.74071	1.01208	40	4.10875	0.972375	34	3.34455
XP_004010828.1	PREDICTED: prostaglandin reductase 2 [Ovis aries]	53.28	13	13	77	351	38.3842	5.38916	1.01484	25	5.52688	0.964499	27	3.94627	0.987548	24	6.73619	1.00305	25	4.53082	0.998054	27	6.00217	1.00821	24	5.16426	1.00784	25	5.59347	1.01613	27	2.55975	0.981583	24	5.83057	0.986449	25	4.64266	1.01765	27	4.20567	1.01348	24	2.62277
XP_004016100.1	PREDICTED: transgelin isoform X1 [Ovis aries]	53.28	12	12	67	229	25.4278	8.95361	0.821869	26	7.7681	0.940381	18	7.8723	1.36642	23	10.3507	0.970228	26	3.76053	0.991897	18	5.46754	1.20699	23	10.7533	1.19026	26	9.5509	0.847104	18	5.02889	0.661576	23	24.6584	1.02018	26	4.3611	1.19786	18	8.92554	0.84658	23	6.4907
NP_001156030.1	ADP-ribosylation factor-like protein 8A [Ovis aries]	53.23	3	9	48	186	21.375	7.76709	1.00225	11	4.92136	1.00053	7	3.74215	0.965059	10	3.8355	1.01238	11	4.21693	1.03116	7	4.1641	0.983895	10	3.20289	1.01436	11	6.91215	0.989401	7	4.65665	1.03052	10	6.31389	0.995745	11	3.23511	0.978252	7	2.10552	1.01105	10	2.26496
XP_004006261.1	PREDICTED: synaptotagmin-1 isoform X1 [Ovis aries]	53.08	2	22	168	422	47.5648	8.1333	0.970686	4	2.6256	0.987644	1		0.957133	2	4.9663	0.924008	4	2.37543	1.07119	1		1.03406	2	0.0649851	1.02534	4	1.82611	1.07202	1		0.92784	2	8.49225	1.0686	4	3.18734	0.884921	1		1.06943	2	3.43436
XP_011993369.1	PREDICTED: kinesin heavy chain isoform 5C isoform X1 [Ovis aries]	53.07	33	45	196	946	108.144	6.27783	1.00796	45	4.78745	1.02065	48	5.85392	1.02508	51	8.09741	0.999377	45	4.98044	1.00786	48	4.795	1.00117	51	3.49452	1.01191	45	4.1498	0.99991	48	5.27453	1.03472	51	6.57391	0.974776	45	3.43274	0.972333	48	3.91582	0.983525	51	3.74141
XP_004010239.1	PREDICTED: complexin-2 [Ovis aries]	52.99	4	5	34	134	15.3847	5.08447	1.07636	9	5.35335	1.273	12	5.4204	1.00072	9	2.91507	1.07043	9	3.27663	0.938614	12	4.97601	0.95111	9	2.88866	0.994379	9	3.17372	1.09668	12	5.35392	0.69002	9	18.1809	0.846346	9	3.17577	0.72042	12	9.75989	1.31187	9	12.4598
XP_004002958.1	PREDICTED: mycophenolic acid acyl-glucuronide esterase, mitochondrial [Ovis aries]	52.94	13	13	39	306	34.1138	8.71924	0.984638	12	8.67496	0.973902	13	5.75493	1.00486	14	6.85411	1.00498	12	7.283	0.972505	13	6.24209	0.982949	14	3.15473	1.0538	12	6.07024	0.992215	13	4.80037	1.03613	14	5.98126	0.98297	12	6.09633	1.02712	13	5.3611	0.969048	14	6.24344
XP_011955205.1	PREDICTED: pyruvate dehydrogenase E1 component subunit beta, mitochondrial isoform X1 [Ovis aries]	52.92	14	14	146	359	39.1471	6.44287	0.965372	53	5.10173	0.991134	43	6.7849	0.955064	49	5.55064	1.03703	53	5.02938	1.01497	43	5.40974	1.00682	49	5.4797	0.996436	53	3.97663	0.98267	43	4.69323	1.05538	49	4.42962	1.00059	53	4.72592	1.0177	43	5.35429	0.989192	49	3.39824
XP_004006095.1	PREDICTED: protein FAM136A isoform X2 [Ovis aries]	52.9	6	6	17	138	15.6726	7.59131	1.16524	3	0.656303	1.04769	8	7.21286	0.975613	5	2.87861	1.13619	3	4.66361	0.940997	8	4.15635	0.996251	5	2.19816	0.856277	3	8.91838	0.989871	8	6.16432	1.02744	5	5.44881	0.890922	3	1.51314	0.977508	8	8.67798	1.0189	5	4.49525
XP_012041385.1	PREDICTED: puromycin-sensitive aminopeptidase isoform X1 [Ovis aries]	52.85	40	40	309	825	92.8299	5.40186	0.950773	103	6.69919	0.98496	97	5.76191	0.971952	107	6.34458	1.01151	103	5.10699	1.02073	97	4.40005	0.982909	107	4.33263	1.03299	103	5.28306	0.988757	97	4.26978	1.04203	107	4.43599	1.00319	103	3.49738	1.02429	97	4.24075	1.01259	108	3.54875
XP_004016507.1	PREDICTED: NADH dehydrogenase [ubiquinone] iron-sulfur protein 3, mitochondrial isoform X1 [Ovis aries]	52.85	14	14	100	263	30.0005	7.45947	0.999132	34	6.11747	1.02139	27	5.09947	1.03143	38	8.22454	0.997842	34	5.56797	0.99684	27	5.58503	1.0095	38	6.00827	0.976012	34	6.31275	0.982373	27	5.19482	0.999026	38	6.56925	1.01078	34	3.78305	1.00372	27	4.55015	0.973546	38	6.4227
XP_004014553.1	PREDICTED: eukaryotic translation initiation factor 2 subunit 2 isoform X1 [Ovis aries]	52.85	1	16	45	333	38.2784	5.79541							0.873365	1								0.941608	1								1.32675	1								0.856971	1
XP_011960380.1	PREDICTED: eukaryotic translation initiation factor 2 subunit 2 [Ovis aries]	52.85	1	16	62	333	38.2483	5.79541	0.971691	7	4.34529	0.99682	5	1.76011	1.07858	6	3.87006	1.00229	7	0.757687	0.989703	5	1.57773	1.1291	6	5.41774	1.02385	7	1.96057	1.07794	5	2.04677	0.695193	6	8.34013	0.991005	7	2.5905	0.946742	5	3.03223	1.10231	6	2.43144
XP_014949953.1	PREDICTED: dynactin subunit 1 isoform X9 [Ovis aries]	52.78	2	60	280	1260	138.821	5.41455	0.989506	5	1.12799	0.961925	2	6.17519	0.980728	3	2.47455	0.979744	5	2.96241	1.01246	2	0.473908	0.988615	3	5.3762	0.988685	5	5.50953	0.967581	2	5.18307	1.08448	3	0.438848	1.04502	5	2.54439	1.06833	2	0.365006	1.01119	3	0.480052
XP_011955518.1	PREDICTED: microtubule-associated protein 4 isoform X9 [Ovis aries]	52.77	1	41	202	1029	107.67	4.88135				1.09904	1								1.21049	1								0.873399	1								0.863815	1
XP_004015128.1	PREDICTED: nuclear transport factor 2 [Ovis aries]	52.76	4	5	20	127	14.469	5.37646	0.953338	8	2.85464	1.00454	3	8.64435	0.941572	8	4.67878	0.989879	8	5.92769	0.955686	3	0.268596	0.973227	8	5.66613	1.03879	8	4.88018	0.999666	3	0.998118	1.02518	8	4.31527	1.02114	8	2.40818	1.04139	3	5.68131	1.02008	8	4.82724
XP_012029370.1	PREDICTED: synaptotagmin-1 isoform X2 [Ovis aries]	52.74	1	21	164	419	47.2526	7.94287				1.05518	1		0.985336	2	4.36923				1.07206	1		1.00761	2	6.25513				1.1032	1		0.925328	2	4.00805				0.782551	1		1.07403	2	11.905
XP_011958592.1	PREDICTED: LOW QUALITY PROTEIN: serotransferrin isoform X1 [Ovis aries]	52.65	46	48	244	1001	109.702	7.6792	0.977457	76	6.96646	1.01362	63	6.80822	1.04258	87	7.04413	1.00837	76	5.97281	1.027	63	6.20314	1.03983	87	4.66905	1.02359	76	5.71806	0.949768	63	7.17452	0.953016	87	5.89752	0.995794	76	5.35278	1.02625	63	5.20363	0.980111	87	4.37385
NP_001009360.1	sodium/potassium-transporting ATPase subunit alpha-1 precursor [Ovis aries]	52.6	30	53	1519	1021	112.586	5.52881	1.01051	127	7.35808	1.02026	110	5.04144	0.981205	126	7.87667	1.02149	127	6.69771	1.03961	110	5.1435	0.999037	126	4.96263	0.986335	127	6.38177	0.967261	110	4.63948	0.995303	126	6.39187	0.975339	127	5.14868	0.992089	110	5.5147	1.01627	126	4.26929
XP_004015414.1	PREDICTED: ferritin light chain [Ovis aries]	52.57	6	6	39	175	19.9752	6.30322	1.04785	12	4.82132	1.10455	13	5.84297	0.865758	14	7.26257	0.991395	12	7.13354	1.12213	13	5.4336	0.766197	14	11.9444	0.984136	12	3.63297	0.927422	13	4.13217	1.45407	14	15.3546	0.9742	12	9.46619	0.894006	13	7.72612	0.91256	14	6.66352
XP_004012653.3	PREDICTED: profilin-1 isoform X1 [Ovis aries]	52.55	6	6	87	137	15.2017	9.34912	0.989422	27	4.92348	0.984979	27	6.90424	1.05166	33	9.81552	0.990779	27	3.60822	1.00343	27	7.81268	0.98969	33	8.55021	1.01341	27	5.06084	1.01457	27	4.55959	0.998223	33	11.5892	1.00574	27	6.28264	0.997113	27	7.57283	0.970775	33	6.13796
XP_004005858.1	PREDICTED: poly(rC)-binding protein 1 [Ovis aries]	52.53	8	14	74	356	37.4739	7.09326	1.00898	15	6.26613	0.980362	11	1.7069	1.02603	13	8.18463	0.989731	15	4.1103	0.970535	11	3.96029	0.982738	13	5.39784	1.00031	15	2.54495	0.998275	11	2.98616	0.994035	13	3.89897	1.02407	15	3.43248	1.04899	11	4.93335	0.996684	13	1.6481
XP_004008714.1	PREDICTED: alpha-aminoadipic semialdehyde dehydrogenase isoform X2 [Ovis aries]	52.5	22	22	126	539	58.57	7.09326	1.00419	42	7.96159	0.933503	40	8.65487	0.93082	44	7.95835	1.03065	42	7.6091	1.06327	40	6.70468	1.04998	44	7.31787	1.05459	42	8.99497	1.00099	40	5.12659	1.00078	44	5.16523	0.907408	42	8.06555	1.0257	40	8.69491	0.97688	44	4.75761
XP_004015514.1	PREDICTED: 40S ribosomal protein S5 [Ovis aries]	52.45	10	10	54	204	22.8621	9.71533	0.968415	21	9.39639	0.969766	19	11.5996	0.958983	14	6.07639	0.989506	21	4.78687	1.02923	19	4.78019	1.01101	14	3.71984	1.04772	21	3.51737	0.98686	19	7.69859	1.00746	14	3.91297	0.980028	21	4.93529	1.02644	19	8.63017	0.989679	14	2.80468
XP_014955261.1	PREDICTED: tumor protein D54 isoform X3 [Ovis aries]	52.43	11	11	28	206	22.2892	5.70654	1.02652	11	6.55796	1.05715	9	7.60374	1.01178	8	2.75301	0.980626	11	5.36666	0.997718	9	3.40051	1.00868	8	5.19319	1.04137	11	1.86979	1.0162	9	4.09402	0.981275	8	4.89382	0.925744	11	3.994	0.989132	9	9.86218	1.02633	8	4.14903
XP_004020997.1	PREDICTED: ribosome maturation protein SBDS [Ovis aries]	52.4	14	14	43	250	28.7413	8.74854	0.964404	10	2.25336	0.981032	15	4.79638	1.02389	18	8.4582	1.00558	10	5.0366	0.96658	15	3.75875	0.978723	18	4.69191	1.00352	10	3.40755	1.01387	15	3.82276	1.0372	18	3.49844	0.994302	10	2.96056	1.03163	15	5.2417	0.965339	18	5.04555
XP_004012612.1	PREDICTED: aspartoacylase isoform X1 [Ovis aries]	52.4	14	14	68	313	35.5922	6.65381	0.91849	20	11.5831	1.02326	19	7.08991	0.90926	29	7.65553	1.03301	20	6.7321	0.926557	19	11.6592	1.0339	29	3.07268	1.01838	20	7.32593	1.00172	19	4.19093	0.932096	29	8.53602	1.01372	20	2.55449	1.0684	19	4.51016	1.11897	29	5.90901
XP_014956402.1	PREDICTED: neural cell adhesion molecule 1 isoform X5 [Ovis aries]	52.37	1	39	811	844	92.7243	4.90674	1.12765	2	7.21994	1.05552	1		1.05284	1		0.958325	2	1.74505	1.04656	1		0.867409	1		1.03047	2	8.41219	0.820112	1		1.06109	1		0.884907	2	1.93752	1.10081	1		1.04185	1
XP_004019198.2	PREDICTED: valacyclovir hydrolase isoform X1 [Ovis aries]	52.32	15	15	67	302	33.7875	8.92432	1.06027	23	7.34029	0.883713	21	6.75549	0.98385	23	5.87295	0.892349	23	8.56117	0.928503	21	5.13562	1.06114	23	5.85488	1.05128	23	6.9105	1.08963	21	6.66517	1.11238	23	5.28539	0.997431	23	6.96637	1.08752	21	6.55317	0.847102	23	9.35119
XP_004017458.1	PREDICTED: aldehyde dehydrogenase, mitochondrial [Ovis aries]	52.31	20	21	165	520	56.6649	7.6499	0.930701	47	8.50061	1.00931	49	6.64055	0.972078	54	9.52854	1.02824	47	3.53256	1.00906	49	4.66603	0.994712	54	4.7688	1.0469	47	5.04371	1.017	49	3.00668	1.02617	54	5.65855	1.00982	47	3.67338	0.975545	49	4.71615	1.00578	54	4.59475
XP_004004354.1	PREDICTED: annexin A1 [Ovis aries]	52.31	17	18	76	346	38.7741	6.58057	0.99119	21	5.25263	0.90868	26	10.6242	1.00761	23	8.99578	1.00075	21	3.69247	0.861093	26	9.34535	1.05989	23	3.96692	0.976327	21	4.18384	1.06465	26	7.12265	0.945842	23	3.72678	1.02999	21	5.57438	1.14733	26	5.23506	0.978732	23	4.9219
XP_004018038.1	PREDICTED: tryptophan--tRNA ligase, cytoplasmic [Ovis aries]	52.31	21	21	89	476	53.7619	5.97314	0.955038	28	6.22831	0.967461	29	5.96848	0.951175	29	8.35326	0.982687	28	5.29622	0.970626	29	4.77943	0.979228	29	3.50172	1.02566	28	4.34024	0.987312	29	4.15971	1.03547	29	6.91305	1.01009	28	5.30592	1.08232	29	4.19928	1.00926	30	3.54691
XP_004009022.1	PREDICTED: calcium/calmodulin-dependent protein kinase type II subunit alpha isoform X2 [Ovis aries]	52.3	12	21	236	478	54.0805	7.07861	0.976817	41	6.26024	1.02776	37	6.63171	0.946837	51	5.40103	0.974993	41	5.52506	1.00009	37	3.28173	0.969228	51	4.14465	1.03868	41	3.06039	0.970116	37	6.90903	1.06235	51	6.13339	1.00569	41	4.15524	1.02595	37	7.22011	1.01089	51	4.0395
XP_014952624.1	PREDICTED: LOW QUALITY PROTEIN: alpha-actinin-1 isoform X1 [Ovis aries]	52.24	21	39	199	871	99.7191	5.52881	0.930849	39	6.91954	0.974929	37	5.20397	1.08162	45	9.34611	1.00094	39	5.42862	1.0082	37	4.43546	1.04108	45	4.84772	1.05671	39	6.38744	0.996197	37	3.17562	0.94233	45	6.17038	1.03684	39	4.27317	1.03249	37	5.73964	0.958735	45	5.12024
XP_014952587.1	PREDICTED: reticulon-1 isoform X2 [Ovis aries]	52.18	19	25	252	688	75.064	4.75439	0.985101	44	6.39382	1.02519	31	5.63891	0.957621	46	8.29962	0.981983	44	3.55084	0.967053	31	2.60529	0.943672	46	5.26627	1.07963	44	8.36558	1.11706	31	11.0522	1.05292	46	5.37029	0.955596	44	6.49327	0.894484	31	15.5666	1.03372	46	5.47311
NP_001156031.1	ADP-ribosylation factor-like protein 8B [Ovis aries]	52.15	3	9	43	186	21.5251	8.42627	1.0278	9	6.8213	1.02249	6	9.07751	0.951711	8	9.60284	1.03652	9	4.05302	0.991775	6	1.15803	1.01966	8	3.32115	0.993492	9	7.21143	1.00435	6	4.69053	1.00791	8	3.97576	0.972457	9	4.27698	0.991907	6	6.05237	0.981582	8	3.7046
XP_004002902.1	PREDICTED: ADP-ribosylation factor-like protein 6 isoform X2 [Ovis aries]	52.15	8	8	21	186	21.0402	8.77783	1.00056	8	2.73265	0.933516	5	6.48953	1.09115	8	10.0602	0.964556	8	4.8173	1.03022	5	7.83175	0.913772	8	6.53523	0.982699	8	4.85225	1.00301	5	5.43217	1.01284	8	6.49221	1.05076	8	3.36221	0.961626	5	1.42346	1.02416	8	4.86805
XP_004002020.1	PREDICTED: ras-related protein Rab-3B [Ovis aries]	52.05	5	9	103	219	24.7802	5.10986	0.945705	7	7.51038	0.98765	8	2.5274	0.986897	7	6.66378	1.05383	7	3.1747	1.02657	8	4.21249	0.969382	7	4.1448	1.01023	7	2.72647	1.03195	8	7.48978	0.999606	7	3.25477	1.01099	7	1.78838	0.97208	8	4.12407	1.02522	7	2.70017
NP_001156020.1	ADP-ribosylation factor 6 [Ovis aries]	52	5	6	32	175	20.0694	8.95361	1.00065	8	3.05607	0.996955	10	5.14989	1.06586	8	11.6671	1.00196	8	2.55697	0.996519	10	5.6899	1.00017	8	1.8933	0.97403	8	3.57095	0.978932	10	4.15041	1.00394	8	2.65996	1.03124	8	1.80168	1.01702	10	3.99145	0.955233	8	7.89919
XP_004016077.1	PREDICTED: neural cell adhesion molecule 1 isoform X3 [Ovis aries]	51.99	0	39	818	854	93.9369	4.91943
XP_014953942.1	PREDICTED: septin-4 isoform X4 [Ovis aries]	51.97	19	22	229	458	52.8627	6.1001	1.00957	65	7.29431	0.957633	64	4.68163	0.976772	68	7.67401	1.04573	65	4.82916	1.05115	64	5.30337	0.942407	68	4.57538	0.972692	65	4.58755	1.0191	64	5.23157	1.05438	68	5.77193	0.978757	65	5.71326	0.981285	64	6.08704	1.02347	68	4.47385
XP_004009651.2	PREDICTED: calcium/calmodulin-dependent protein kinase type II subunit delta isoform X6 [Ovis aries]	51.95	1	24	188	512	57.7113	7.15186							0.948241	1								1.01083	1								0.992739	1								1.04114	1
XP_014956401.1	PREDICTED: neural cell adhesion molecule 1 isoform X4 [Ovis aries]	51.93	1	39	815	853	93.908	4.93213	0.910675	1					1.00375	1		1.14841	1					0.868789	1		1.00448	1					1.20657	1		0.939065	1					0.942856	1
XP_014948573.1	PREDICTED: serine/threonine-protein phosphatase 2A 55 kDa regulatory subunit B alpha isoform isoform X3 [Ovis aries]	51.9	13	20	74	447	51.6595	6.20166	1.0116	15	5.59352	0.981988	16	5.86968	0.993018	15	4.60408	0.978498	15	4.50722	1.00352	16	6.07973	0.997536	15	3.15232	0.989788	15	5.14327	1.02263	16	3.87706	1.02702	15	7.38515	1.03013	15	4.61376	1.00233	16	4.12755	0.995739	15	4.71765
XP_004006138.1	PREDICTED: dynactin subunit 1 isoform X7 [Ovis aries]	51.89	1	59	269	1272	140.079	5.56689							0.981591	1								1.02415	1								0.966077	1								1.02804	1
XP_012035039.1	PREDICTED: rap1 GTPase-GDP dissociation stimulator 1 isoform X3 [Ovis aries]	51.89	1	28	173	607	66.2034	5.35107	1.02143	2	3.70914	1.04979	1		1.00306	2	1.06263	0.996121	2	3.3224	1.15748	1		1.00091	2	3.73533	0.933062	2	11.0426	0.942678	1		0.998933	2	0.959875	1.04557	2	2.43334	0.88547	1		1.00379	2	5.3139
XP_004003044.1	PREDICTED: 60S ribosomal protein L35a [Ovis aries]	51.82	7	7	28	110	12.5438	11.063	0.971396	10	3.04156	0.980067	7	3.66106	1.0165	11	7.1203	0.959106	10	4.20451	1.03248	7	1.63306	0.997339	11	1.56342	1.02868	10	6.15963	0.960869	7	6.55824	0.992824	11	4.55576	1.03411	10	2.89578	1.01609	7	5.94436	0.983714	11	2.03637
XP_011988834.1	PREDICTED: obg-like ATPase 1 isoform X2 [Ovis aries]	51.77	20	20	100	396	44.7293	7.81104	0.976491	37	3.72946	0.951108	31	7.78254	0.978441	32	6.91588	1.02908	37	4.87827	1.01022	31	3.71725	0.981783	32	2.52565	0.990603	37	3.73866	1.02374	31	5.94534	1.04438	32	3.47615	1.01541	37	5.17095	1.03702	31	8.04964	1.00364	32	2.98271
XP_014959464.1	PREDICTED: hemoglobin subunit alpha-1/2 [Ovis aries]	51.77	6	6	250	141	14.9978	9.30518	1.03065	90	6.39807	1.03185	77	11.8531	1.39516	81	15.8383	1.03901	91	9.19764	1.02124	77	10.8453	0.905572	81	8.27879	0.796287	91	13.4561	0.825555	77	9.70249	0.833405	81	11.7663	1.10059	91	10.9233	1.05769	77	9.89439	0.94432	81	7.60036
XP_012040701.1	PREDICTED: AP-2 complex subunit beta isoform X2 [Ovis aries]	51.76	26	44	347	937	104.445	5.37646	0.977426	79	7.70641	0.995863	82	5.36663	1.00274	74	7.59057	1.00369	79	5.55812	1.01532	82	5.73216	0.98531	74	4.22672	0.985401	79	4.58912	1.01082	82	4.38409	1.01153	74	5.80677	1.02631	79	5.03008	0.986917	82	5.09533	0.996758	74	4.66838
XP_011960567.1	PREDICTED: ubiquitin carboxyl-terminal hydrolase isozyme L3 [Ovis aries]	51.74	9	9	39	230	26.193	4.98291	1.03564	14	7.85836	1.08158	13	5.08166	1.03232	12	6.65008	1.01007	14	5.9271	0.990177	13	5.99729	1.01742	12	4.71895	1.02115	14	4.57523	1.0123	13	3.70897	0.919682	12	4.82391	0.943504	14	4.59251	0.928465	13	5.7542	1.00973	12	4.87931
XP_004005861.1	PREDICTED: annexin A4 isoform X1 [Ovis aries]	51.72	14	15	60	319	35.9081	5.71924	1.04569	16	7.53652	0.988281	20	6.1868	0.981517	19	14.1438	0.973801	16	3.66074	0.933469	20	7.6883	1.03274	19	4.13206	0.954376	16	3.83348	0.921	20	4.49502	0.963909	19	4.04996	1.03352	16	5.27729	1.15516	20	7.98221	1.02013	19	3.26467
NP_001129403.1	cyclin-dependent-like kinase 5 [Ovis aries]	51.71	13	14	57	292	33.2672	7.66455	1.00791	13	8.21636	0.978841	15	6.57141	0.951255	14	6.71055	0.985567	13	3.36028	1.02074	15	4.03116	1.01807	14	1.33415	0.979711	13	4.19348	0.999866	15	4.41025	1.02488	14	2.91017	1.00004	13	6.78169	1.02356	15	6.67209	1.01652	14	1.542
XP_012024415.1	PREDICTED: catenin alpha-2 isoform X3 [Ovis aries]	51.69	1	44	196	944	104.869	5.75732				0.984513	1								0.956884	1								0.98722	1								1.07245	1
XP_011955517.1	PREDICTED: microtubule-associated protein 4 isoform X8 [Ovis aries]	51.65	0	39	201	1032	107.837	4.86865
XP_004014555.1	PREDICTED: adenosylhomocysteinase [Ovis aries]	51.62	20	21	157	432	47.6622	6.17627	1.04887	43	7.99999	0.911088	54	7.15288	0.940283	49	8.22061	0.914328	43	7.56175	1.04692	54	4.57713	0.985894	49	5.37948	1.03824	43	4.67568	0.943372	54	5.69119	1.03909	49	6.19075	0.973628	43	5.70638	1.13968	54	5.47144	1.01734	49	3.8752
XP_004002928.1	PREDICTED: mitochondrial import receptor subunit TOM70 isoform X1 [Ovis aries]	51.56	31	31	145	609	67.476	7.12256	0.993757	41	6.54121	0.969941	51	7.16387	0.965973	53	7.55305	1.0252	41	3.93789	1.0108	51	6.23148	1.01116	53	3.90978	0.978201	41	3.31609	0.997969	51	4.73856	1.03903	53	3.76535	0.996998	41	3.87557	1.02509	51	7.06417	0.975046	53	4.01689
XP_012031556.1	PREDICTED: aconitate hydratase, mitochondrial isoform X1 [Ovis aries]	51.55	36	36	357	871	94.8714	7.21045	0.96554	126	6.46695	1.00562	110	4.89943	0.976757	119	9.20193	0.998416	125	5.35382	1.00301	110	5.31958	0.980918	119	5.25526	1.02486	125	5.13278	0.983241	110	6.5088	1.03608	119	6.76931	1.00963	126	4.97591	1.01296	110	4.83264	1.00355	119	4.43908
XP_011958935.1	PREDICTED: band 4.1-like protein 3 isoform X8 [Ovis aries]	51.54	1	49	421	976	108.479	5.13525	1.03861	5	4.63044	1.06966	8	4.65655	0.921003	6	5.13101	1.06058	5	1.22001	1.03175	8	4.88518	1.05661	6	5.92991	0.933018	5	1.01909	1.03618	8	5.54209	1.00253	6	3.42833	0.938231	5	3.39042	0.871285	8	4.57703	0.997951	6	5.2458
XP_014960556.1	PREDICTED: septin-6 isoform X7 [Ovis aries]	51.49	10	22	154	437	49.8633	6.43018	0.992626	26	2.63098	0.981074	18	3.43886	0.973704	21	3.81524	0.99301	26	3.79127	0.987772	18	4.22916	0.979421	21	5.36689	1.00868	26	4.21013	1.01393	18	2.68264	1.04513	21	3.42978	1.00433	26	4.05133	1.01345	18	3.62256	0.996769	21	2.48969
XP_011951798.1	PREDICTED: mitochondrial carrier homolog 2 isoform X1 [Ovis aries]	51.49	13	13	50	303	33.2117	8.04541	1.03228	17	14.0944	0.992799	15	11.9369	1.01522	17	12.7615	1.00398	17	10.9263	1.05017	14	14.5879	1.00797	17	7.09385	0.983667	17	6.28981	0.960995	14	5.52385	0.971346	17	11.4107	1.00253	17	6.30403	1.01863	15	8.46611	0.983812	17	3.85127
XP_014949268.1	PREDICTED: galectin-1 isoform X1 [Ovis aries]	51.48	1	6	63	169	18.3129	5.49072	1.0489	2	2.37518	1.08865	2	2.05829	1.05647	2	0.273662	1.00929	2	4.52123	1.01512	2	0.513304	0.98525	2	1.20562	0.940405	2	1.76167	0.972291	2	1.25908	0.90935	2	2.55086	1.00013	2	0.534729	0.933172	2	1.5367	1.06278	2	3.30385
XP_004010764.1	PREDICTED: C-1-tetrahydrofolate synthase, cytoplasmic isoform X1 [Ovis aries]	51.44	41	41	161	935	101.209	6.94678	0.985237	58	6.20475	1.02447	51	4.22995	0.931565	51	7.18422	0.990776	58	4.02393	0.995293	51	4.82737	1.01457	51	4.21014	0.990599	58	4.73231	0.978253	51	3.25992	1.06653	51	4.00299	1.03099	58	4.46973	1.00967	51	4.13014	0.985565	51	4.51955
NP_001009421.1	thioredoxin [Ovis aries]	51.43	6	6	55	105	11.8348	5.03369	1.03544	22	6.90984	1.11994	14	6.26071	1.01957	19	7.01239	1.02072	22	5.61433	0.887065	14	9.84198	1.05549	19	6.49949	0.977132	22	5.4391	0.952861	14	6.19522	0.931341	19	6.85202	0.960063	22	6.02046	0.998835	14	6.00541	1.03922	19	4.19805
XP_004015091.1	PREDICTED: aspartate aminotransferase, mitochondrial [Ovis aries]	51.4	21	21	252	430	47.4752	9.0708	0.985836	78	7.04509	0.992251	86	8.15354	0.948613	87	7.0567	0.96551	78	7.61125	1.02414	86	6.40096	0.930762	87	4.7452	1.03169	78	3.54322	0.983503	86	5.64557	1.0834	87	4.98708	1.02696	78	4.70317	1.00892	86	3.91191	1.02497	87	3.864
XP_004018043.1	PREDICTED: LOW QUALITY PROTEIN: cytoplasmic dynein 1 heavy chain 1 isoform X1 [Ovis aries]	51.36	212	212	1301	4630	528.747	6.50732	0.98454	448	7.07159	0.968094	415	6.54132	0.976263	431	7.57431	1.01052	447	5.17851	1.01617	415	5.38344	0.988305	431	3.96369	0.991406	448	5.17357	1.0257	415	4.9685	1.02947	431	6.28065	1.01547	448	4.1856	0.996082	415	5.93602	1.00614	431	4.11375
XP_011955516.1	PREDICTED: microtubule-associated protein 4 isoform X7 [Ovis aries]	51.35	0	42	206	1075	112.196	4.97021
XP_014956549.1	PREDICTED: LOW QUALITY PROTEIN: rho-related GTP-binding protein RhoG [Ovis aries]	51.32	6	7	54	189	21.0957	8.11865	1.04355	12	3.69826	0.975422	12	2.19638	0.940396	15	4.65798	1.00008	12	2.63342	0.980197	12	3.59614	1.01801	15	1.82253	0.968495	12	3.60343	1.03047	12	3.4485	1.05547	15	3.00334	1.00564	12	2.42183	1.00839	12	4.59702	0.996739	15	3.09052
XP_012031105.1	PREDICTED: neuronal-specific septin-3 isoform X4 [Ovis aries]	51.3	16	16	88	345	39.2684	7.1958	1.00305	31	8.19513	0.984423	27	5.0538	0.9637	29	8.14021	0.998421	31	6.46881	1.04609	27	7.55862	1.01202	29	4.35415	0.986251	31	4.68084	0.98269	27	4.89281	0.997738	29	6.31677	0.998404	31	4.09229	0.988992	27	6.21238	1.02221	29	5.88803
XP_004004112.1	PREDICTED: GTP-binding protein Di-Ras2 [Ovis aries]	51.26	7	9	38	199	22.5157	8.74854	1.04117	8	7.34004	0.971351	11	5.33726	0.966268	12	9.42394	1.03734	8	2.98621	1.13758	11	5.26238	0.978974	12	3.9815	0.863351	8	4.08125	0.927917	11	4.79567	0.968458	12	5.24259	1.05422	8	4.81845	0.991875	11	5.59534	1.06393	12	6.57177
XP_012040867.1	PREDICTED: platelet-activating factor acetylhydrolase IB subunit alpha [Ovis aries]	51.22	19	20	113	410	46.6401	7.37158	0.994823	36	6.74338	1.00429	30	5.26209	1.00304	36	6.12396	1.01813	36	3.47423	1.01171	30	4.02964	0.99834	36	4.34757	0.970549	36	4.99436	0.982513	30	6.17827	0.998471	36	6.40166	1.0018	36	4.27069	1.00012	30	5.10376	0.998067	36	3.1418
XP_014952387.1	PREDICTED: protein NDRG2 isoform X1 [Ovis aries]	51.21	12	13	119	371	40.6912	5.50342	0.981903	41	8.0808	1.00921	42	7.57229	0.963207	35	6.27801	0.993048	41	4.32624	0.996838	42	5.86288	0.978488	35	3.85075	1.0425	41	8.5558	0.979307	42	4.15844	1.03178	35	3.89383	0.97931	41	3.86536	0.996852	42	4.28353	1.03875	35	5.30808
XP_004007089.1	PREDICTED: sorting and assembly machinery component 50 homolog isoform X1 [Ovis aries]	51.17	19	19	75	469	51.8633	7.28369	0.991952	23	5.99718	0.99753	19	6.44235	0.978144	32	6.11875	0.996103	23	5.32953	0.974237	19	4.90493	0.990249	32	3.16582	1.0089	23	4.06374	0.986269	19	1.98708	1.05683	32	6.3449	1.01727	23	5.30512	1.0386	19	6.46832	0.979268	32	4.20479
XP_011958939.1	PREDICTED: band 4.1-like protein 3 isoform X12 [Ovis aries]	51.15	1	45	372	913	101.491	5.08447	0.950018	1		1.05538	1		1.01358	1		1.01938	1		0.963561	1		1.07952	1		0.965976	1		1.06289	1		0.957304	1		1.06611	1		0.915112	1		0.958262	1
XP_011960184.2	PREDICTED: elongation factor Tu, mitochondrial isoform X1 [Ovis aries]	51.13	24	24	209	532	58.5752	8.41162	0.980937	69	7.59581	0.999174	66	5.86977	0.973262	74	6.81414	1.01701	69	5.88919	0.969406	66	6.1911	0.990787	74	4.47339	1.01614	69	7.23785	1.00663	66	3.85029	1.01236	74	4.38903	0.97506	69	5.53726	1.01879	66	5.70468	1.02229	74	7.27001
XP_004016366.1	PREDICTED: protein phosphatase methylesterase 1 isoform X1 [Ovis aries]	51.05	16	16	69	380	41.6878	5.84619	1.00239	27	5.79315	0.966466	24	4.55881	0.939295	18	5.88279	0.97844	27	5.0112	1.01257	24	5.66557	1.01819	18	5.39731	0.998778	27	5.431	1.03146	24	5.11655	1.04354	18	10.0409	1.03359	27	4.58182	0.989701	24	7.53421	0.982859	18	4.72404
XP_014957409.1	PREDICTED: endophilin-A3 isoform X4 [Ovis aries]	51.01	16	16	82	347	38.995	5.46533	1.01799	24	3.66336	0.971026	27	5.60994	0.969987	30	3.93041	0.999261	24	3.99382	1.03328	27	2.63803	0.963703	30	4.3776	0.987519	24	3.87967	1.01935	27	5.63718	1.05065	30	5.37389	0.977216	24	4.23189	0.992313	27	7.04574	1.01063	30	4.50977
XP_011950091.1	PREDICTED: serine/threonine-protein phosphatase 2A 65 kDa regulatory subunit A alpha isoform isoform X1 [Ovis aries]	50.98	18	25	175	559	62.0093	5.05908	1.01923	47	9.79947	1.00782	40	4.55432	1.00537	44	8.3818	1.02421	46	6.42617	1.05059	39	6.05997	0.994806	44	4.93672	1.0066	47	6.17687	0.979638	40	4.90091	0.976209	44	5.84816	0.974659	47	5.23583	0.986439	40	4.66727	1.01439	44	4.74221
XP_004010800.1	PREDICTED: enhancer of rudimentary homolog [Ovis aries]	50.96	5	5	22	104	12.251	5.92236	0.991437	8	8.44335	0.994182	3	0.365301	0.975477	10	5.60554	0.957915	8	10.2578	1.00286	3	3.23964	1.04931	10	4.98412	1.05131	8	4.60212	0.972194	3	2.62236	1.0012	10	7.34541	1.01587	8	3.98133	1.05811	3	2.48661	0.980132	10	2.19669
NP_001009306.1	prolactin precursor [Ovis aries]	50.83	10	10	89	240	27.0406	6.78564	1.20051	27	9.32434	1.53019	29	15.6402	2.04131	31	22.3557	0.899369	27	7.53832	1.51273	29	19.4093	1.06321	31	5.3555	1.20262	27	12.0406	0.555086	29	39.7699	0.524299	31	50.9979	0.679038	27	21.9748	0.495483	29	43.3329	0.612241	31	31.3763
XP_014956486.1	PREDICTED: ras-related protein R-Ras2 isoform X1 [Ovis aries]	50.83	7	8	44	181	21.3075	5.07178	1.0087	10	2.14973	1.03864	9	7.34155	0.974224	10	4.05842	0.995653	10	1.79725	0.976605	9	5.56811	1.09252	10	2.50742	0.984154	10	3.24821	1.00298	9	3.63484	0.937971	10	8.88271	1.01116	10	2.02966	0.982037	9	4.36605	0.989736	10	4.25255
XP_004019482.1	PREDICTED: mth938 domain-containing protein [Ovis aries]	50.82	5	5	20	122	13.3799	7.97217	0.955035	7	0.767441	0.999176	5	0.0684296	0.978594	8	3.56006	1.01107	7	7.40119	0.969278	5	6.8156	0.988701	8	2.56093	1.00317	7	4.09375	1.00132	5	0.529415	1.0175	8	3.50665	1.03245	7	2.6856	1.01389	5	4.56899	1.01561	8	1.40897
XP_004015200.1	PREDICTED: glucose-6-phosphate isomerase [Ovis aries]	50.81	24	24	167	557	62.8511	7.72314	0.998043	49	4.5084	0.968309	59	5.00121	0.954748	56	8.70373	1.03643	49	3.99479	1.01309	59	6.62433	0.971342	56	4.37401	0.974839	49	4.757	1.02418	59	4.72219	1.03293	56	4.95156	0.999057	49	4.2047	0.996247	59	5.63619	1.02737	56	4.93443
XP_004008502.1	PREDICTED: tropomyosin alpha-4 chain isoform X1 [Ovis aries]	50.7	5	20	138	284	32.7316	4.7417	1.09516	8	10.92	1.23034	9	4.37723	1.06441	9	3.43258	1.04356	8	7.28668	0.939401	9	1.4891	1.09262	9	2.09133	1.05483	8	0.949248	0.898419	9	6.51958	0.769478	9	11.4128	0.798897	8	4.79809	0.888745	9	3.6686	1.12204	9	4.11939
XP_004007027.1	PREDICTED: pyridoxal phosphate phosphatase [Ovis aries]	50.68	13	13	53	296	31.7582	5.84619	1.00352	17	6.82491	0.990807	20	3.45647	0.980546	16	7.66558	0.986767	17	4.5707	0.987813	20	5.36399	0.986798	16	5.4142	0.985983	17	4.72589	0.982894	20	3.36718	1.00332	16	4.12538	1.01271	17	2.8884	1.03112	20	4.08659	1.02573	16	3.95898
XP_014950128.1	PREDICTED: poly(rC)-binding protein 2 isoform X31 [Ovis aries]	50.63	6	13	76	318	33.4753	8.23584	1.05294	12	4.94524	1.00383	11	7.00562	1.01823	13	7.74406	0.926339	12	9.3488	0.982039	11	2.00355	0.985738	13	3.37361	0.973463	12	6.47439	0.980567	11	2.60221	0.995265	13	3.47492	1.03088	12	3.20292	1.02444	11	7.66626	0.997527	13	3.42835
XP_011958282.1	PREDICTED: glutathione S-transferase omega-1-like isoform X2 [Ovis aries]	50.62	8	12	51	241	27.5681	7.25439	0.947869	12	11.4453	0.995963	13	5.05817	1.0397	10	4.93933	1.10629	12	10.4704	1.02279	13	5.0342	1.0467	10	19.2744	0.971602	12	4.64731	0.971468	13	7.4799	0.947622	10	17.6773	1.00549	12	4.47936	1.02503	13	4.68157	0.996248	10	3.1478
XP_004008854.1	PREDICTED: GTP-binding protein SAR1b isoform X1 [Ovis aries]	50.51	5	8	19	198	22.3945	6.11279	0.952904	4	1.70723	0.975419	4	4.91206	0.950887	3	5.77883	1.00547	4	1.10623	1.00325	4	7.24601	0.977302	3	7.37285	1.06833	4	3.74959	1.03447	4	2.85768	1.03865	3	1.4337	0.983544	4	4.92904	0.993866	4	1.72433	1.00512	3	10.3173
XP_004010585.1	PREDICTED: peptidyl-prolyl cis-trans isomerase B [Ovis aries]	50.46	10	12	70	216	23.7145	9.31982	0.986232	22	6.14103	0.957015	17	5.24463	1.00321	19	6.09585	0.971231	22	8.29357	0.986195	17	3.74607	1.0171	19	3.74577	1.01239	22	5.46737	1.02734	17	5.32251	1.02487	19	4.66928	1.01229	22	3.99152	1.02195	17	3.53337	0.950653	19	5.04388
NP_001009234.1	cAMP-dependent protein kinase catalytic subunit alpha [Ovis aries]	50.43	10	19	97	351	40.564	8.646	0.981198	16	10.7381	0.99612	15	6.7138	0.961746	10	8.78325	0.975315	16	16.519	1.01917	15	7.74668	0.982188	10	5.14251	0.972944	16	6.06979	1.00792	15	5.9083	0.983159	10	6.42354	1.03576	16	4.85698	1.0199	15	3.61474	1.0319	10	4.61616
XP_011966101.1	PREDICTED: fatty acid-binding protein, heart isoform X1 [Ovis aries]	50.38	6	9	40	133	14.7526	6.56592	1.10051	9	4.41034	1.21933	9	11.4062	1.05316	11	5.97749	1	9	5.44858	0.970482	9	3.59623	0.985543	11	1.84239	0.926817	9	4.06998	0.856976	9	5.65338	0.908306	11	6.47792	0.965345	9	3.3792	0.919477	9	8.64574	1.04051	11	7.99668
XP_004012879.1	PREDICTED: LIM and SH3 domain protein 1 isoform X1 [Ovis aries]	50.38	14	14	86	260	29.6802	7.04932	0.996916	30	4.95969	0.960281	26	8.80274	0.944429	30	6.61585	0.988805	30	3.82659	0.944692	26	4.07318	1.04641	30	3.25563	1.02746	30	5.21303	1.05715	26	9.32054	0.988297	30	4.40993	0.992464	30	6.04226	0.992064	26	10.3719	1.02765	30	4.66549
XP_004019006.1	PREDICTED: allograft inflammatory factor 1 isoform X4 [Ovis aries]	50.34	6	7	35	147	16.8006	5.73193	1.05293	11	3.15531	1.11062	11	4.48233	0.995165	12	3.29997	1.07662	11	5.42578	0.965304	11	9.00047	1.07154	12	6.45729	0.995486	11	1.65288	0.992175	11	7.32821	0.876969	12	5.89629	0.878914	11	5.82698	0.932178	11	5.75457	1.00976	12	6.57818
XP_004004181.1	PREDICTED: bis(5'-nucleosyl)-tetraphosphatase [asymmetrical] [Ovis aries]	50.34	5	5	11	147	16.8586	5.37646	0.991278	4	1.17908	1.12343	2	8.60044	1.03822	5	9.99574	1.01304	4	1.86264	1.07856	2	2.7889	1.05273	5	4.57547	0.98967	4	0.584377	0.921855	2	2.93514	0.948612	5	6.8249	1.00391	4	2.34257	0.895211	2	5.02298	0.94353	5	8.16643
XP_004010439.1	PREDICTED: DNA-(apurinic or apyrimidinic site) lyase [Ovis aries]	50.31	12	12	46	318	35.5592	8.06006	0.983723	10	7.53727	1.00812	21	6.32069	1.01243	15	7.13285	0.963389	10	4.93941	0.970731	21	5.10918	1.02916	15	8.87838	1.03152	10	3.75122	1.03055	21	5.47215	0.979183	15	6.44746	1.01245	10	5.28977	1.0217	21	6.55092	0.940388	15	5.66859
XP_012041093.1	PREDICTED: myosin-10 isoform X1 [Ovis aries]	50.27	74	99	636	2007	232.486	5.5542	0.975631	160	6.68352	0.995462	141	6.2901	0.965923	155	6.14321	1.0078	160	5.45456	1.04945	141	7.13516	0.99431	155	4.93147	1.04664	160	4.98974	0.993557	141	5.2379	0.992636	155	5.63042	0.980927	160	5.70556	0.976086	141	6.10264	1.03173	155	4.72726
XP_011953491.1	PREDICTED: mitogen-activated protein kinase 1 isoform X1 [Ovis aries]	50.27	12	17	196	370	42.6872	8.38232	1.00481	31	4.5145	0.958498	38	5.48031	1.00964	41	3.95378	1.00047	31	4.10195	1.02145	38	5.99754	0.990579	41	3.41716	0.967757	31	5.03752	1.01038	38	4.83219	1.0207	41	4.24229	1.01863	31	4.27189	0.997055	38	5.91811	0.986153	41	4.38338
XP_012007617.2	PREDICTED: LOW QUALITY PROTEIN: PITH domain-containing protein 1 [Ovis aries]	50.24	8	8	33	211	24.0046	5.90967	0.988611	11	3.35081	1.03255	12	4.88059	1.02292	10	5.73654	0.965201	11	6.40804	1.00933	12	2.25645	0.987102	10	5.4765	0.967643	11	4.31593	0.981087	12	4.82314	1.00585	10	4.27611	1.0338	11	9.26043	0.985446	12	4.97634	0.982691	10	4.28075
XP_004018511.2	PREDICTED: glutathione peroxidase 1 [Ovis aries]	50.24	9	9	34	205	22.6544	7.26904	0.977725	9	3.08271	0.988273	12	6.11651	0.939698	13	8.12841	1.04332	9	6.05452	0.890367	12	3.82697	1.0262	13	3.2887	0.969151	9	5.53852	1.00756	12	3.50573	1.01684	13	4.31813	0.986068	9	5.15541	1.09357	12	1.88345	0.992577	13	2.77767
XP_012037522.1	PREDICTED: maleylacetoacetate isomerase isoform X3 [Ovis aries]	50.24	7	7	22	207	22.8659	6.02393	0.943906	8	4.4016	1.10579	9	10.6705	0.996574	5	2.25522	0.967595	8	4.73126	0.974967	9	3.16457	0.917863	5	3.18704	1.0693	8	2.27029	0.945946	9	6.71044	1.05183	5	4.20096	1.03164	8	7.97357	0.965297	9	4.32356	1.01754	5	4.0406
XP_014947506.1	PREDICTED: adenylate kinase 4, mitochondrial [Ovis aries]	50.22	9	9	38	223	25.4583	8.39697	0.981515	14	4.87062	0.938798	14	8.5302	1.00996	10	14.1345	1.01275	14	4.16746	1.07206	14	4.55395	1.01776	10	4.65092	0.979885	14	5.12184	1.02763	14	4.59365	0.98828	10	7.26085	1.01775	14	4.92306	0.990917	14	5.55564	0.968057	10	3.97562
XP_014959145.1	PREDICTED: vesicle-associated membrane protein-associated protein A isoform X3 [Ovis aries]	50.2	13	13	91	249	27.8104	8.60205	0.972164	32	8.43011	0.985725	29	8.06685	0.944599	29	6.15947	0.992665	32	4.49722	0.987802	29	4.67055	1.00135	29	3.25663	1.0121	32	5.1601	1.03331	29	5.20226	1.05384	29	3.53521	1.01318	32	5.1356	1.00471	29	4.04749	0.994764	29	2.26057
NP_001009796.1	sodium/potassium-transporting ATPase subunit beta-1 [Ovis aries]	50.17	19	19	330	303	35.0488	8.51416	0.982268	105	10.1758	0.99051	111	7.57234	0.94828	114	8.21063	1.0386	105	9.33114	1.00053	111	8.54693	1.01259	114	3.75852	0.99152	105	5.88095	0.997747	111	6.50324	1.02061	114	4.80569	0.996442	105	4.89332	1.01925	111	6.46132	0.992933	114	4.25113
XP_014948718.1	PREDICTED: endophilin-A1 isoform X1 [Ovis aries]	50.16	12	17	173	317	36.0731	5.19873	0.935641	47	7.54114	1.02399	42	5.00501	0.923359	47	6.23196	1.11816	47	6.16549	1.15447	42	6.3689	0.980827	47	5.06803	0.997395	47	5.0569	0.921343	42	4.40417	0.958128	47	4.14997	0.932656	47	5.77714	0.943494	42	7.33165	1.10576	47	6.37642
XP_011958489.1	PREDICTED: short/branched chain specific acyl-CoA dehydrogenase, mitochondrial isoform X1 [Ovis aries]	50.13	15	16	40	371	40.5006	8.104	0.748811	14	25.797	0.960617	14	2.47281	1.01841	8	3.49807	1.07864	14	9.88156	1.05821	14	5.11131	1.04669	8	2.74434	1.08433	14	8.3167	1.06886	14	6.04611	0.902362	8	7.32216	1.1093	14	3.41905	0.895481	14	4.19423	1.04186	8	0.901602
XP_004005760.1	PREDICTED: 28 kDa heat- and acid-stable phosphoprotein [Ovis aries]	50	11	11	47	182	20.6756	8.17725	0.988543	14	8.24976	1.04875	17	6.66266	0.981265	16	4.31731	1.01978	14	5.30968	0.903209	17	4.9204	0.973295	16	3.19118	1.0335	14	4.77274	1.02832	17	5.03428	0.989123	16	7.14231	0.966067	14	4.00619	0.970481	17	3.38218	1.0363	16	2.05337
XP_014955345.1	PREDICTED: myosin regulatory light polypeptide 9 isoform X1 [Ovis aries]	50	2	8	33	172	19.8324	4.91943	0.929966	1		1.11281	1		1.15976	3	1.56032	1.04824	1		0.993354	1		1.15829	3	6.76682	1.06334	1		0.834412	1		0.848537	3	10.5958	0.965276	1		1.0717	1		0.920331	3	6.44025
XP_004017515.1	PREDICTED: cytochrome b-c1 complex subunit 9 [Ovis aries]	50	3	3	25	64	7.42491	9.18799	1.05318	6	3.82211	1.08825	9	8.48266	1.16756	10	9.45315	0.929474	6	7.83492	1.02118	9	9.3055	0.967376	10	3.8746	0.899961	6	6.31189	0.927306	9	8.46214	0.990047	10	4.16855	1.1205	6	3.75844	0.911663	9	7.87523	0.957647	10	2.82936
XP_004006219.1	PREDICTED: fumarylacetoacetate hydrolase domain-containing protein 2A [Ovis aries]	50	13	13	50	314	34.5951	6.90283	0.957586	15	8.61447	0.975348	21	7.63876	0.949929	14	4.73873	1.0841	15	8.63589	0.947522	21	6.29726	0.974335	14	2.37808	1.03277	15	2.96319	0.978785	21	4.4485	1.03264	14	2.55401	0.933889	15	6.3553	1.10824	21	5.85979	1.03713	14	5.36968
XP_004002856.1	PREDICTED: ATP synthase-coupling factor 6, mitochondrial isoform X1 [Ovis aries]	50	5	5	62	108	12.4655	9.30518	1.26539	17	7.18745	1.22196	21	10.1797	1.05415	22	5.41059	0.893662	17	2.79727	0.896606	21	6.59394	1.04948	22	6.16837	0.90029	17	4.37966	1.00593	21	2.32976	0.769152	22	13.2322	0.935817	17	2.9915	0.863973	21	11.7896	1.09678	22	5.7743
XP_014955318.1	PREDICTED: microtubule-associated protein RP/EB family member 1 [Ovis aries]	50	9	12	51	268	30.0322	5.31299	0.98091	9	5.40614	0.989385	8	12.5644	0.992551	13	8.71017	0.970808	9	10.3867	0.972803	8	9.2235	1.03313	13	7.89366	0.993797	9	4.91408	1.0494	8	5.32672	0.965738	13	5.68088	0.986592	9	6.05394	0.98534	8	4.96414	1.03392	13	2.07999
XP_011950430.1	PREDICTED: 40S ribosomal protein S16 isoform X1 [Ovis aries]	50	6	6	20	112	12.661	10.1255	0.962248	6	8.924	1.02363	5	7.78563	1.06515	9	12.1373	0.963536	6	5.49411	1.00463	5	9.99915	0.969924	9	4.07822	1.01983	6	3.74737	0.989942	5	2.28605	0.964137	9	7.00998	1.03408	6	4.25061	1.02243	5	5.98266	1.00901	9	2.50319
XP_011991213.1	PREDICTED: 26S proteasome non-ATPase regulatory subunit 14 isoform X3 [Ovis aries]	50	12	12	28	270	30.4654	6.65381	1.04493	9	3.89679	0.990429	10	10.5661	0.983716	9	3.38997	0.970175	9	1.42237	0.981745	10	4.21076	0.993751	9	3.75657	1.00222	9	2.14316	0.991485	10	6.13367	0.990414	9	4.14407	0.999609	9	3.73057	1.00173	10	3.25105	0.979632	9	0.616139
XP_014951409.1	PREDICTED: septin-8 isoform X2 [Ovis aries]	49.88	0	19	147	421	49.2609	6.34131
NP_001098733.1	40S ribosomal protein SA [Ovis aries]	49.83	11	11	50	295	32.8645	4.93213	1.02386	15	7.34033	0.963725	14	4.98385	1.02898	19	6.73993	0.939508	15	7.37909	1.02592	14	5.25264	1.01806	19	6.18084	1.01132	15	5.01459	1.00405	14	4.66102	0.98757	19	7.65472	1.04441	15	3.47468	1.0232	14	6.41654	0.976706	19	5.49407
XP_011963719.1	PREDICTED: plectin-like, partial [Ovis aries]	49.83	1	31	177	600	70.0273	5.56689	1.11132	1		1.07431	1		0.915342	2	5.39308	0.966178	1		0.902039	1		0.963881	2	3.79072	0.987864	1		1.05505	1		0.992444	2	4.32328	0.936685	1		0.955312	1		1.11031	2	2.94619
XP_004021301.3	PREDICTED: LOW QUALITY PROTEIN: alpha/beta hydrolase domain-containing protein 11 isoform X1 [Ovis aries]	49.83	11	11	37	303	33.3741	9.37842	0.994341	17	5.02007	0.959607	12	5.52722	0.946337	8	3.52583	0.989144	17	2.88924	0.971342	12	7.60632	1.01839	8	3.28426	1.00366	17	2.02018	0.998233	12	4.44137	1.03613	8	2.78008	1.01272	17	2.03839	1.06866	12	5.81294	1.00908	8	2.77967
XP_004006944.1	PREDICTED: adaptin ear-binding coat-associated protein 1 [Ovis aries]	49.82	10	11	45	275	29.464	6.81494	0.967763	16	4.73915	1.04192	11	5.2009	0.95299	17	6.20166	1.02507	16	2.84555	0.972026	11	3.43679	1.01524	17	4.01619	1.02257	16	5.90866	1.01953	11	3.80684	1.02241	17	4.88198	0.966966	16	4.36918	0.990264	11	2.36822	0.995905	17	5.65073
XP_004021529.1	PREDICTED: vinculin isoform X2 [Ovis aries]	49.81	48	48	169	1066	116.573	5.93506	0.961259	67	7.21994	0.950167	44	6.48099	1.05409	58	7.25329	0.993269	67	4.89266	0.980381	44	4.63225	1.07841	58	4.33049	1.03167	67	5.56829	1.01042	44	3.29246	0.925174	58	7.63262	1.00201	67	5.36317	1.06826	44	5.69887	0.963398	58	4.08364
XP_014958922.1	PREDICTED: shootin-1 isoform X4 [Ovis aries]	49.78	25	25	126	458	52.6793	5.47803	1.04432	41	5.84674	0.993263	43	5.51815	0.970924	41	8.47018	1.00881	41	5.77787	1.00635	43	4.51399	1.03318	41	4.50901	0.968023	41	5.25016	1.03224	43	5.48572	0.996362	41	5.5956	0.975203	41	3.79773	0.964552	43	5.40502	1.00346	41	3.053
XP_004006754.1	PREDICTED: tRNA-splicing ligase RtcB homolog [Ovis aries]	49.7	19	19	98	505	55.1909	7.2251	1.00809	38	4.30766	1.00792	30	5.05721	0.981658	30	7.99967	1.00482	38	4.6867	0.976587	30	3.83803	1.00707	30	3.34494	0.986923	38	4.55019	1.00652	30	3.11629	1.01038	30	5.04564	1.00353	38	4.02085	1.01975	30	3.54187	0.989882	30	3.2411
XP_011960598.1	PREDICTED: vacuolar protein sorting-associated protein 26A isoform X1 [Ovis aries]	49.67	10	11	32	302	35.3924	6.97607	0.998511	10	6.63403	1.02599	10	8.41499	1.07534	8	5.11161	0.984584	10	2.2766	1.01417	10	5.44702	0.977723	8	3.31344	1.00239	10	2.40879	0.975445	10	4.36521	1.00947	8	2.97335	1.0222	10	2.70326	0.990776	10	6.89278	0.996382	8	1.75948
XP_004021844.1	PREDICTED: golgin subfamily A member 7 [Ovis aries]	49.64	6	7	26	137	15.814	7.04932	0.970482	7	5.09266	0.98271	7	2.25154	1.01452	7	8.15963	1.05865	7	3.09633	0.988293	7	6.83053	0.965563	7	3.18326	0.891373	7	3.28724	0.97256	7	2.39082	0.990742	7	3.82829	1.05559	7	2.88391	1.05622	7	1.8946	1.04365	7	4.72714
XP_012045494.1	PREDICTED: programmed cell death protein 5 [Ovis aries]	49.6	6	6	26	125	14.2454	6.58057	1.04193	7	5.34983	1.07623	9	4.55075	1.00366	10	3.05573	0.983951	7	5.8091	0.91551	9	5.82719	0.994208	10	5.66885	0.997884	7	1.17876	0.968039	9	5.07973	1.0184	10	4.29023	0.975312	7	6.50502	1.01512	9	3.18625	1.00694	10	2.6623
XP_004008203.1	PREDICTED: 60S ribosomal protein L9 [Ovis aries]	49.48	6	6	30	192	21.8628	9.94971	0.956303	10	6.78372	0.943468	7	6.05557	0.95249	13	4.70034	0.948046	10	2.58436	0.991439	7	5.17012	1.00988	13	3.43327	1.05634	10	2.80309	0.992433	7	4.63987	1.02602	13	6.94418	1.05823	10	5.13833	1.0481	7	3.47998	1.00233	13	2.71892
XP_011966047.1	PREDICTED: NADH dehydrogenase [ubiquinone] 1 beta subcomplex subunit 6 isoform X1 [Ovis aries]	49.48	5	5	29	97	11.6252	9.62744	0.964492	10	4.06882	1.00726	10	9.17537	0.977649	7	5.5131	0.999457	10	1.67519	1.0142	10	2.53261	1.01167	7	2.39147	1.00196	10	6.2066	0.978385	10	3.35865	1.03014	7	1.46062	1.02781	10	3.35771	1.02738	10	4.55098	1.01059	7	0.170037
XP_004006644.1	PREDICTED: proliferation-associated protein 2G4 [Ovis aries]	49.24	17	17	76	394	43.8032	6.55127	0.990539	26	6.87727	0.968662	24	5.72594	1.00623	25	9.24707	0.989687	26	5.22231	0.996484	24	5.84438	0.999573	25	7.06542	1.01075	26	2.88557	1.01337	24	6.1598	0.993188	25	8.27909	1.00712	26	4.60826	1.0252	24	3.51017	0.983802	25	6.07727
XP_004011854.1	PREDICTED: neurocalcin-delta [Ovis aries]	49.22	4	9	68	193	22.2309	5.35107	0.966313	6	2.54896	0.990954	7	5.72836	0.988155	10	7.29367	1.03172	6	6.88392	1.10106	7	5.15958	0.991845	10	4.98347	0.946049	6	7.16959	0.97017	7	3.84619	0.990162	10	2.30413	1.05493	6	1.38582	0.980854	7	5.52665	1.06164	10	4.20716
XP_004005194.1	PREDICTED: cell division control protein 42 homolog isoform X2 [Ovis aries]	49.21	2	8	81	191	21.2969	6.03662	0.909054	7	2.66204	0.979732	7	6.45897	0.987964	9	12.5849	0.991137	7	4.75606	0.98971	7	6.55729	0.971373	9	3.84616	1.0401	7	3.143	1.0691	7	4.09505	1.06005	9	4.44867	1.04508	7	2.62591	0.970183	7	4.46655	1.00062	9	5.38618
XP_004020196.1	PREDICTED: alpha-centractin [Ovis aries]	49.2	9	15	129	376	42.5869	6.63916	0.984499	22	4.37432	0.977024	19	3.1173	0.946137	16	6.91088	0.973092	22	3.90744	0.989313	19	5.72635	1.0041	16	3.85649	1.00297	22	4.08179	1.01212	19	2.61054	1.04533	16	5.78271	1.02661	22	3.85718	1.02751	19	5.23041	0.99773	16	4.58176
XP_014948666.1	PREDICTED: guanine deaminase isoform X1 [Ovis aries]	49.18	18	18	94	429	48.0704	5.37646	0.95567	37	4.77894	0.925363	27	5.55532	0.981302	30	5.07835	1.05988	37	3.22833	1.15045	27	8.32789	0.999538	30	3.17902	0.963217	37	3.62347	0.980703	27	7.10067	0.956469	30	4.08323	1.01771	37	3.19108	0.975864	27	5.4283	1.06428	30	3.43866
XP_004014376.1	PREDICTED: malignant T-cell-amplified sequence 1-like [Ovis aries]	49.17	7	7	24	181	20.5589	9.01221	0.929082	10	6.37346	0.951176	6	5.80455	0.93803	8	6.05004	1.02522	10	4.24868	0.976533	6	2.69564	1.01072	8	6.69195	0.949617	10	2.251	0.977642	6	1.0168	0.954685	8	4.20691	1.08356	10	1.565	1.11345	6	2.67907	1.04043	8	0.934199
XP_004018276.3	PREDICTED: 3-ketoacyl-CoA thiolase, peroxisomal isoform X1 [Ovis aries]	49.16	11	11	29	356	36.925	7.53271	0.93061	10	4.24271	0.915965	10	4.9205	0.987286	9	5.81527	1.05391	10	2.9527	0.915747	10	7.86051	0.970935	9	2.54976	0.983875	10	2.46785	1.01514	10	3.99477	1.06751	9	5.78581	1.05975	10	2.17446	1.10467	10	3.03792	0.968447	9	2.71022
NP_001157069.1	ras suppressor protein 1 [Ovis aries]	49.1	10	10	37	277	31.5317	8.646	0.974044	12	6.22298	0.944908	12	6.89916	1.02383	13	7.04435	0.977905	12	3.93404	0.980425	12	4.06683	1.00777	13	7.8495	1.03975	12	4.72563	1.02077	12	5.80741	0.991406	13	5.48763	1.02261	12	3.51937	1.05704	12	3.14267	0.978505	13	2.55031
XP_004017449.1	PREDICTED: tyrosine-protein phosphatase non-receptor type 11 isoform X3 [Ovis aries]	49.07	28	29	110	593	67.9671	7.29834	1.00244	30	5.44353	0.984806	42	3.28362	0.927671	36	6.64102	1.00473	30	5.26177	1.00034	42	6.09349	0.992641	36	2.86978	0.997643	30	6.3435	1.01264	42	5.14219	1.06061	36	5.28558	0.989567	30	5.21145	0.99104	42	5.06003	1.00666	36	3.1361
XP_004014356.1	PREDICTED: adipocyte plasma membrane-associated protein isoform X1 [Ovis aries]	49.03	15	16	51	412	45.9978	7.03467	0.996393	20	3.94167	0.919622	17	11.9131	0.958439	12	5.89783	0.992357	20	4.72466	1.07114	17	4.54332	1.02003	12	3.20657	0.991978	20	2.41937	1.07196	17	3.75283	1.01301	12	1.5477	1.02469	20	4.50072	0.999695	17	5.50183	1.00056	12	2.51137
XP_011958988.2	PREDICTED: LOW QUALITY PROTEIN: tubulin beta-6 chain isoform X1 [Ovis aries]	49	1	15	666	351	39.7111	4.89404	1.16258	3	0.878205							0.930536	3	3.24987							0.826874	3	5.15415							1.10349	3	3.74131
XP_012035617.1	PREDICTED: septin-11 isoform X4 [Ovis aries]	48.99	8	21	155	445	51.235	6.72705	0.958937	16	8.17033	1.02951	20	3.58051	1.01193	20	4.14347	0.988556	16	4.84987	1.02188	20	4.07264	0.992273	20	3.69951	1.05933	16	3.79771	0.992013	20	5.94049	0.9776	20	3.2129	0.95852	16	7.37169	0.947591	20	6.92219	1.02587	20	3.73592
XP_004022956.1	PREDICTED: protein S100-A13 [Ovis aries]	48.98	6	6	51	98	11.2229	5.57959	1.24429	13	9.33065	1.31448	17	9.48405	1.09993	20	8.00401	1.01485	13	4.07639	0.824632	17	12.1756	0.996342	20	5.81153	0.938594	13	3.83232	0.962345	17	3.32196	0.969387	20	5.86941	0.830604	13	18.4558	0.891099	17	6.36147	0.970891	20	4.99775
XP_011962469.1	PREDICTED: LOW QUALITY PROTEIN: methyl-CpG-binding protein 2 isoform X1 [Ovis aries]	48.96	18	18	44	480	51.7253	9.99365	0.976228	10	5.63347	1.08144	16	5.34049	1.03011	18	6.99354	0.948463	10	5.68104	0.990112	16	4.30894	0.991831	18	5.37411	1.06434	10	4.86268	0.993397	16	2.71547	0.980151	18	4.52408	0.998618	10	2.7231	0.935173	16	4.66731	1.01469	18	3.03165
XP_004016142.1	PREDICTED: histone H2AX [Ovis aries]	48.95	4	8	49	143	15.1194	10.7407	1.0123	3	3.61899	0.88006	5	12.8467	0.895818	4	8.62368	0.996883	3	5.67773	0.968384	5	5.82094	1.06297	4	2.11791	0.97435	3	4.3077	1.06149	5	0.647641	1.01201	4	4.55418	1.0346	3	3.03335	1.12844	5	2.85441	0.984034	4	2.1198
XP_004021434.1	PREDICTED: phytanoyl-CoA hydroxylase-interacting protein-like isoform X1 [Ovis aries]	48.94	13	16	87	376	42.602	6.41748	0.97075	21	9.33959	0.960646	34	5.49728	0.961507	25	8.22311	0.997118	21	5.58808	0.981765	34	7.03888	0.997317	25	4.66143	0.964562	21	8.14998	1.0148	34	4.23157	1.00095	25	5.15484	1.02851	21	3.10645	1.02734	34	6.11348	1.02806	25	4.59322
XP_012020243.1	PREDICTED: protein FAM49A [Ovis aries]	48.92	9	12	35	323	37.2747	6.01123	1.01881	8	2.99641	0.968327	8	2.93111	1	11	5.33783	1.02075	8	7.38241	0.99404	8	2.29035	0.99345	11	4.43617	0.981271	8	0.902209	1.01407	8	4.31456	0.995917	11	7.33682	1.01113	8	3.75087	0.995942	8	3.68078	0.999959	11	2.70675
XP_014956739.1	PREDICTED: LOW QUALITY PROTEIN: microtubule-associated protein 1B isoform X1 [Ovis aries]	48.88	102	104	760	2459	269.561	4.81787	0.997121	253	9.74108	1.0297	233	7.86363	0.974556	252	6.79598	1.03999	253	6.88309	0.988773	233	6.12452	0.990894	252	4.37976	0.996249	253	5.66159	1.05363	233	5.91799	0.989574	252	9.13377	0.972888	253	7.2034	0.928379	233	10.6846	1.04766	252	5.84987
XP_014959351.1	PREDICTED: phosphoglycolate phosphatase [Ovis aries]	48.87	10	10	48	311	33.0627	7.25439	0.979719	13	4.79058	0.988439	19	6.3876	0.999455	16	8.482	1.01815	13	3.83968	1.01585	19	4.66509	1.01188	16	2.98581	0.983196	13	4.47852	0.998619	19	5.42726	0.959159	16	5.80824	0.991077	13	6.99912	0.987106	19	7.87411	1.02926	16	5.06715
XP_014952729.1	PREDICTED: eukaryotic translation initiation factor 3 subunit J isoform X1 [Ovis aries]	48.83	12	12	34	256	28.8361	5.021	1.03926	11	3.31567	1.03262	10	3.89319	0.964433	12	1.87037	1.0103	11	5.83312	0.969494	10	3.84548	1.06211	12	3.11024	1.01683	11	5.49579	1.026	10	6.20173	0.906649	12	5.57441	0.935841	11	3.19921	0.951397	10	1.48183	1.05534	12	1.38037
XP_004017116.1	PREDICTED: activated RNA polymerase II transcriptional coactivator p15 [Ovis aries]	48.82	6	6	18	127	14.3864	9.59814	0.993323	7	5.23277	0.997819	7	6.58417	1.03919	4	8.19847	0.938161	7	10.5926	0.917996	7	7.4984	1.03638	4	2.13788	1.0211	7	7.98853	1.01905	7	2.06542	0.953778	4	1.98368	1.01497	7	1.58665	1.00604	7	6.28154	0.985391	4	4.7713
XP_014951503.1	PREDICTED: phospholipid hydroperoxide glutathione peroxidase, mitochondrial isoform X1 [Ovis aries]	48.82	8	8	35	170	19.4245	8.27979	0.976992	13	4.89437	1.0246	10	5.80248	0.986317	12	4.1724	1.02889	13	4.75108	0.99558	10	3.24025	0.990066	12	4.34311	1.00083	13	4.35782	1.00181	10	2.83708	0.999252	12	3.12112	1.01724	13	2.78393	0.972141	10	2.6529	1.01132	12	6.02597
XP_014954030.1	PREDICTED: flotillin-2 isoform X2 [Ovis aries]	48.81	18	18	53	379	41.5902	5.36377	1.01877	19	6.85244	0.999916	19	3.03079	1.01741	15	5.8847	1.0031	19	3.11888	1.03581	19	4.74091	0.970082	15	2.90695	0.972718	19	4.90495	1.02728	19	4.95338	1.03036	15	4.89317	0.999917	19	4.04615	0.934653	19	3.70232	0.982012	15	3.73701
XP_004019703.2	PREDICTED: multifunctional methyltransferase subunit TRM112-like protein [Ovis aries]	48.8	4	4	16	125	14.2884	5.46533	0.903005	7	5.79646	0.963	5	7.67008	0.972982	4	7.88626	1.07222	7	2.85627	1.06934	5	6.07079	0.945945	4	4.30484	0.988573	7	15.2255	1.01871	5	3.52648	1.03059	4	8.31182	0.981796	7	13.9054	0.961646	5	9.02768	1.05657	4	0.768524
XP_011956643.1	PREDICTED: adenylyl cyclase-associated protein 2 [Ovis aries]	48.77	20	22	128	486	53.6394	7.03467	0.981512	43	7.44481	0.987201	32	10.4818	0.985158	32	8.00602	0.987371	43	4.81125	0.996013	32	3.60807	0.981093	32	4.75819	1.01114	43	6.17421	1.03421	32	5.17855	1.05706	32	6.85943	1.00361	43	4.819	0.998738	32	6.29904	0.987508	32	4.04599
XP_011952624.1	PREDICTED: tubulin polymerization-promoting protein isoform X1 [Ovis aries]	48.59	8	8	94	142	15.5349	9.34912	0.962863	35	8.198	1.00066	24	5.0967	0.93875	35	5.86238	1.02864	35	4.46134	1.01886	24	7.17474	0.984665	35	3.77542	0.975109	35	3.1437	1.03926	24	4.28118	1.05491	35	5.13556	1.01915	35	5.27059	0.936078	24	7.28877	1.03401	35	4.84644
XP_012041918.1	PREDICTED: phosphoribosyl pyrophosphate synthase-associated protein 1 isoform X1 [Ovis aries]	48.58	7	10	40	282	31.2754	6.94678	1.00223	7	5.70042	0.99608	7	4.90785	1.03872	7	3.60594	1.01781	7	4.85486	1.03117	7	1.84539	0.955054	7	3.38934	0.962057	7	4.99403	1.00643	7	2.99142	1.04577	7	8.72805	1.00657	7	1.29441	0.976063	7	4.86257	1.00132	7	3.12921
XP_011953174.1	PREDICTED: sarcoplasmic/endoplasmic reticulum calcium ATPase 2 isoform X2 [Ovis aries]	48.55	29	41	238	997	109.679	5.40186	0.960601	46	5.80471	1.01078	46	3.78562	0.983858	52	7.45481	1.02808	46	5.15116	1.06577	46	5.22664	1.01688	52	4.67892	0.99629	46	5.06613	0.956404	46	5.94004	0.957751	52	4.25032	0.998698	46	3.234	0.977302	46	4.78416	1.05282	52	2.91471
XP_011950465.1	PREDICTED: apolipoprotein E isoform X1 [Ovis aries]	48.54	17	17	151	342	39.2364	8.11865	0.997479	54	7.83927	1.0156	47	6.94148	0.991308	50	6.91974	1.14834	54	7.8148	1.05965	47	7.92709	1.05247	50	6.7183	0.894851	54	6.7278	0.957189	47	7.73135	0.917923	50	7.52287	0.937243	54	6.23121	0.976059	47	6.64537	1.0243	50	5.70819
XP_014947556.1	PREDICTED: guanine nucleotide-binding protein G(I)/G(S)/G(O) subunit gamma-5 [Ovis aries]	48.53	4	4	7	68	7.31381	9.84717	1.00049	4	8.62541	0.980542	2	7.89149	0.888263	1		0.974797	4	5.14444	0.934141	2	0.033989	1.04554	1		1.01425	4	4.0374	0.957598	2	10.3083	1.02078	1		1.03687	4	3.85019	1.12261	2	2.21955	1.02551	1
XP_004011770.1	PREDICTED: COP9 signalosome complex subunit 5 isoform X1 [Ovis aries]	48.5	13	13	33	334	37.5407	6.53662	1.01984	9	13.2561	0.994971	11	5.37178	1.01478	13	8.02242	0.971257	9	4.36126	0.978596	11	6.25371	1.02033	13	5.37	0.966717	9	5.3504	1.03315	11	3.08478	0.968338	13	6.41216	1.01796	9	3.58836	1.03704	11	5.20192	0.990966	13	5.99265
XP_004002540.1	PREDICTED: proteasome subunit beta type-4 [Ovis aries]	48.48	8	8	26	264	28.9545	5.66846	0.945586	10	8.93802	0.997969	8	4.74734	1.03148	8	4.70032	0.994636	10	5.36536	0.948508	8	6.97678	0.979601	8	4.81283	1.02529	10	3.02069	1.03143	8	4.74035	1.00221	8	4.51792	1.02736	10	2.91258	1.00099	8	4.75836	1.00114	8	6.1974
XP_014956399.1	PREDICTED: neural cell adhesion molecule 1 isoform X1 [Ovis aries]	48.43	1	38	808	890	97.6229	4.97021	0.941258	3	0.544607	0.959135	3	0.322426	0.999852	3	10.5722	1.06768	3	1.82191	1.03557	3	0.019618	0.975807	3	3.0238	1.02405	3	2.02364	0.991397	3	3.54869	1.08337	3	2.37235	1.01085	3	4.67595	1.02623	3	0.767617	0.944932	3	4.10356
XP_004006995.1	PREDICTED: NADH dehydrogenase [ubiquinone] 1 alpha subcomplex subunit 9, mitochondrial [Ovis aries]	48.42	17	17	103	380	42.9337	9.67139	0.972506	34	6.11166	0.953069	35	5.12238	0.972492	34	6.32209	1.0009	34	3.18444	0.994433	35	4.2104	0.980695	34	4.34586	1.00399	34	6.2642	0.986877	35	5.46291	1.05869	34	5.58259	1.02757	34	4.0444	1.04984	35	4.03758	0.997072	34	3.87791
XP_004002351.1	PREDICTED: adenosylhomocysteinase 2 isoform X4 [Ovis aries]	48.37	12	26	191	523	58.1182	7.06396	0.992894	21	5.224	1.01826	22	6.27279	0.978476	21	5.77382	0.961325	21	4.99372	0.990004	22	7.72223	1.00196	21	6.32798	1.021	21	6.27261	0.95718	22	6.36872	0.999981	21	4.18692	1.01577	21	6.86543	0.986268	22	6.69222	1.00274	21	5.42421
XP_014950493.1	PREDICTED: tubulin alpha-8 chain isoform X1 [Ovis aries]	48.37	7	16	1195	459	50.953	5.19873	0.955847	12	4.37317	0.990586	19	5.3709	0.985847	13	5.93021	1.0458	12	7.68943	1.2418	19	19.1923	0.946402	13	7.47221	0.97055	12	7.07118	0.875804	19	8.76106	0.909946	13	8.16421	1.01422	12	5.37553	0.900637	19	9.22176	1.11842	13	13.2043
XP_014949459.1	PREDICTED: prohibitin-2 isoform X1, partial [Ovis aries]	48.34	17	17	123	331	37.0486	9.81787	0.977475	38	6.56949	0.982152	41	5.60964	0.999428	44	9.65593	1.01044	38	3.43046	1.01473	41	3.34133	0.993207	44	3.38932	1.01588	38	4.29808	0.994141	41	4.05968	1.03916	44	6.76064	1.01371	38	4.79286	1.02051	41	5.30627	0.983263	44	3.49339
XP_004008921.1	PREDICTED: histidine--tRNA ligase, cytoplasmic isoform X2 [Ovis aries]	48.33	20	21	81	509	57.2352	6.03662	1.01638	27	4.17167	0.981807	28	4.46318	0.98741	25	8.39918	0.986763	27	4.10336	1.00665	28	5.62344	1.03772	25	5.55081	1.01153	27	3.10545	1.01907	28	4.20534	0.986773	25	4.41893	0.987653	27	4.98616	0.998066	28	5.64486	1.01716	25	2.92486
XP_011953308.1	PREDICTED: malectin isoform X1 [Ovis aries]	48.33	8	8	41	209	23.9351	5.13525	1.02404	9	3.73938	1.01922	17	8.39022	1.00906	14	8.64936	0.938742	10	6.34043	0.969593	17	7.93324	0.956447	14	5.11649	1.01315	10	5.85707	1.02251	17	6.50816	1.03639	14	4.01729	0.999264	9	5.38224	0.992676	17	6.7841	0.998524	14	3.88361
XP_012042446.1	PREDICTED: 3'(2'),5'-bisphosphate nucleotidase 1 isoform X1 [Ovis aries]	48.3	13	13	47	323	35.1331	5.56689	0.963843	15	3.06279	1.0207	15	4.63988	1.01614	16	4.88395	1.02491	15	3.6657	0.991881	15	3.1066	1.00007	16	3.63613	0.996873	15	5.51085	0.999042	15	3.02204	1.0255	16	3.07701	1.04	15	2.57496	1.01495	15	4.92816	0.940881	16	5.43824
XP_012040510.1	PREDICTED: ATP-citrate synthase isoform X5 [Ovis aries]	48.3	46	46	278	1091	119.78	7.23975	0.975517	88	8.57925	1.00143	91	6.33466	0.975016	99	7.73848	1.05852	88	6.05002	0.996566	91	5.25166	1.01416	99	4.40119	0.936008	88	5.52944	1.01642	91	4.03786	1.02396	99	5.69914	1.03325	88	4.37535	0.982435	91	3.88479	0.978134	99	3.97659
XP_004023254.2	PREDICTED: selenoprotein W isoform X1 [Ovis aries]	48.28	4	4	12	87	9.52999	9.20264	1.03121	3	1.40814	1.07549	4	2.82666	0.934694	5	5.80989	1.02637	3	0.389062	1.05296	4	2.01036	1.043	5	3.0158	0.994766	3	0.746219	0.983085	4	3.239	0.998561	5	0.503363	0.947349	3	5.20748	0.914022	4	2.34097	1.02974	5	2.7695
XP_014960316.1	PREDICTED: acyl-coenzyme A thioesterase 9, mitochondrial isoform X1 [Ovis aries]	48.28	15	15	47	379	43.2129	7.85498	0.997938	13	1.27084	0.989664	20	4.94824	0.982391	13	11.0539	1.01161	14	2.17682	0.999333	20	3.52391	0.971022	13	3.39987	0.986564	14	2.93812	1.03009	20	4.29631	1.06525	13	4.33589	1.04318	14	3.33689	0.989688	19	3.03012	0.993771	13	4.40009
XP_011952573.1	PREDICTED: succinate dehydrogenase [ubiquinone] flavoprotein subunit, mitochondrial isoform X1 [Ovis aries]	48.27	24	24	138	665	72.7253	7.59131	0.977334	51	5.73648	0.992645	37	5.7531	0.963079	50	7.028	0.998451	50	4.70234	1.00372	37	5.11326	0.996843	50	4.08846	1.01538	51	4.80176	0.997239	37	4.74909	1.0501	50	5.42753	1.02791	51	4.36961	1.00277	37	2.82177	0.990266	50	3.38341
XP_014953119.1	PREDICTED: LOW QUALITY PROTEIN: plectin isoform X1 [Ovis aries]	48.22	166	203	1132	4540	510.542	6.60986	1.02527	328	6.95287	0.967681	295	7.33545	0.980295	307	7.23589	0.981747	328	5.17264	1.00152	295	6.38162	0.972773	307	5.11962	1.0238	328	5.91824	1.00763	295	5.02546	0.993517	307	5.47056	0.975656	328	5.26557	1.02297	295	6.98784	1.04826	307	4.62861
XP_012034115.1	PREDICTED: rho-related GTP-binding protein RhoC [Ovis aries]	48.19	2	8	94	193	21.9923	6.58057				1.05601	1		0.998917	4	5.27395				1.00489	1		1.03742	4	2.63114				0.981668	1		0.958017	4	7.48202				0.965339	1		1.00728	4	3.51135
XP_004010697.1	PREDICTED: normal mucosa of esophagus-specific gene 1 protein [Ovis aries]	48.19	4	4	10	83	9.62723	9.89111	0.909566	2	16.2707	0.875615	5	11.0751	0.967038	3	2.46363	1.03222	2	4.13027	1.05335	5	8.7452	0.999618	3	0.407093	1.0415	2	8.01212	1.07518	5	9.01796	0.996014	3	0.841969	1.01518	2	2.63185	1.01113	5	1.52749	1.04047	3	4.13377
XP_004022065.1	PREDICTED: amine oxidase [flavin-containing] A isoform X1 [Ovis aries]	48.19	20	23	247	579	65.1233	8.646	0.979529	63	6.57931	1.00627	66	6.23006	0.983555	70	7.85242	0.969163	63	6.01989	0.975528	66	5.27826	1.01312	70	5.68328	1.04607	63	6.07382	1.02479	66	4.52299	1.03199	70	7.21854	1.0179	63	3.5653	0.985333	66	4.12327	0.970572	70	4.75858
NP_001295520.1	cell division cycle 42 [Ovis aries]	48.17	2	8	99	191	21.211	6.55127	0.974678	13	5.36664	1.01543	13	5.22352	0.923552	15	5.42887	1.06594	13	3.77831	0.980358	13	7.35414	1.04499	15	6.83759	0.977012	13	5.68812	1.04152	13	5.57583	1.00335	15	2.10491	1.0142	13	7.57628	0.991141	13	2.92069	1.01664	15	2.67886
XP_004005219.1	PREDICTED: F-actin-capping protein subunit beta isoform X1 [Ovis aries]	48.17	3	15	100	301	33.5778	6.18896	0.88724	4	18.2754	0.926964	4	2.56471	0.898483	5	2.07806	1.10182	4	11.2255	0.921624	4	8.02369	1.02949	5	3.41764	1.02999	4	5.68854	1.02514	4	8.56855	1.05128	5	6.86489	0.968404	4	2.64275	1.12543	4	4.26508	0.992871	5	3.38649
XP_014949055.1	PREDICTED: mitochondrial fission factor isoform X8 [Ovis aries]	48.11	9	9	32	291	32.9441	8.11865	0.995137	10	5.70832	1.00892	11	4.58985	1.02085	11	10.5808	0.984388	10	8.18861	1.00503	11	5.60306	0.996494	11	8.38077	0.982453	10	3.0525	0.985492	11	5.12124	1.04049	11	4.46035	0.99043	10	4.41389	0.989419	11	3.1181	1.00518	11	3.4508
XP_004015421.1	PREDICTED: 40S ribosomal protein S11 [Ovis aries]	48.1	8	8	27	158	18.419	10.3013	0.958654	9	6.35426	1.00621	9	7.76523	0.96847	9	6.57844	0.965514	9	3.20248	0.973292	9	5.5106	0.998577	9	2.60547	1.03413	9	5.19493	1.00481	9	4.39199	1.03496	9	3.11768	1.03576	9	5.04613	1.02637	9	3.76442	1.01079	9	3.62718
XP_012033564.1	PREDICTED: isochorismatase domain-containing protein 1 isoform X1 [Ovis aries]	48.09	9	9	36	235	25.9169	8.1626	0.945394	10	3.60089	0.968574	11	3.93703	0.951108	15	4.49631	0.980539	10	1.85703	0.981661	11	3.65593	1.05975	15	4.28927	0.989559	10	3.07614	1.02386	11	3.90038	0.959398	15	2.66792	1.07195	10	4.55781	1.02568	11	2.94395	1.01309	15	4.02598
XP_004002731.1	PREDICTED: prefoldin subunit 2 [Ovis aries]	48.05	6	6	23	154	16.6376	6.58057	1.00886	5	4.57788	1.00013	9	2.48543	1.00552	9	8.86319	0.991574	5	1.90084	0.909143	9	4.31736	0.985882	9	1.65472	1.02221	5	3.83944	1.02347	9	5.17494	1.00948	9	2.04591	0.999277	5	1.88543	1.05661	9	5.73595	0.998413	9	4.81192
XP_004004337.1	PREDICTED: stomatin-like protein 2, mitochondrial [Ovis aries]	48.03	13	13	52	356	38.7613	7.94287	0.997468	16	6.54642	1.01019	19	6.49746	1.01244	17	4.06558	1.00964	16	5.3535	1.02396	19	6.16006	1.0056	17	3.98373	1.01275	16	4.04171	0.994034	19	3.79007	0.996344	17	4.81373	0.989941	16	5.33804	0.969549	19	3.77154	0.997456	17	4.39354
XP_014949104.1	PREDICTED: LOW QUALITY PROTEIN: MARCKS-related protein [Ovis aries]	47.98	5	5	26	198	19.9455	4.83057	0.989481	9	4.16061	0.997277	6	4.34449	0.922228	11	5.18627	1.05741	9	4.32623	0.97953	6	4.43457	1.02387	11	4.62777	0.975184	9	3.77041	1.0402	6	3.81938	1.02701	11	3.13436	0.95933	9	5.75186	0.979697	6	4.24346	1.00351	11	1.71532
XP_014951050.1	PREDICTED: hyaluronan and proteoglycan link protein 4 isoform X1 [Ovis aries]	47.89	9	9	29	261	27.9901	7.50342	1.03364	9	9.00732	1.04676	9	7.68111	1.03532	11	7.35559	0.986999	9	2.85231	0.947505	9	3.66271	0.977899	11	3.36019	1.0204	9	4.42712	0.958546	9	6.26209	1.0541	11	10.0543	1.02518	9	5.53215	1.00876	9	7.90189	0.929256	11	2.87318
XP_004023112.2	PREDICTED: prostaglandin E synthase 2-like, partial [Ovis aries]	47.86	1	7	30	140	15.9981	7.06396	1.03046	3	2.01786	1.04076	1		0.920583	2	4.61361	0.927321	3	1.15264	0.982837	1		0.966059	2	5.62125	1.01408	3	5.73529	1.01074	1		1.06676	2	0.861492	1.03267	3	4.15151	0.968736	1		1.03627	2	1.30141
XP_004011727.1	PREDICTED: V-type proton ATPase subunit H isoform X1 [Ovis aries]	47.83	20	20	154	483	55.7602	6.60986	0.997466	52	8.05429	0.994943	46	4.93099	0.965476	55	8.85337	0.989941	52	6.73975	1.02549	46	5.29092	0.982942	55	3.91418	0.981804	52	6.14357	1.00873	46	4.38149	1.02712	55	7.13456	1.03427	52	3.7794	0.988517	46	4.91664	1.01828	55	3.51792
XP_011956383.1	PREDICTED: flotillin-1 isoform X1 [Ovis aries]	47.78	17	17	69	427	47.3236	7.1665	1.06613	26	7.20135	1.02006	20	3.40771	1.02505	23	5.01972	1.01733	26	5.80029	1.06808	20	6.93254	0.976298	23	3.41704	0.94703	26	5.35009	1.0165	20	4.04657	0.991546	23	5.43013	0.966141	26	6.40088	0.894368	20	9.39184	0.998052	23	4.67023
XP_004011807.1	PREDICTED: tumor protein D52 isoform X3 [Ovis aries]	47.77	1	12	39	224	24.3712	4.83057	1.08406	1								0.985125	1								0.968532	1								0.963253	1
NP_001159663.1	cytochrome b5 [Ovis aries]	47.76	5	5	21	134	15.3286	5.16064	1.02911	6	2.48761	1.08282	6	9.47864	1.10289	9	10.1067	1.0161	6	2.66299	0.993947	6	3.5029	0.886514	9	9.28907	0.972676	6	5.10246	0.980774	6	4.07622	0.963077	9	3.27918	0.980699	6	5.21545	0.937774	6	8.40493	1.04698	9	9.32529
XP_004015054.1	PREDICTED: guanine nucleotide-binding protein G(o) subunit alpha isoform X1 [Ovis aries]	47.74	1	17	302	354	40.1461	5.89697	1.07241	1					0.983524	1		0.947278	1					0.982519	1		1.00921	1					1.04597	1		0.974837	1					0.99395	1
XP_014949707.1	PREDICTED: protein disulfide-isomerase A6 [Ovis aries]	47.73	17	17	82	440	48.1112	5.09717	1.02282	27	5.92687	0.911923	27	6.32329	1.01889	28	4.80601	1.0023	27	4.16455	1.06	27	6.6843	1.0713	28	5.49022	0.987095	27	4.63526	1.0366	27	2.79935	0.951866	28	6.20192	1.00618	27	4.83306	1.01297	27	5.8142	0.989434	28	2.51634
XP_012035685.1	PREDICTED: histone H2A type 2-B [Ovis aries]	47.69	2	6	37	130	13.9868	10.8872	1.03816	2	0.27941	0.89971	5	6.10763	0.956546	5	6.02016	0.931771	2	0.178463	0.947028	5	2.5724	0.961661	5	2.31573	0.956054	2	2.60491	1.04928	5	6.24327	1.21939	5	6.62451	1.07492	2	2.07068	1.10883	5	3.26985	0.876172	5	2.19444
XP_014950912.1	PREDICTED: LOW QUALITY PROTEIN: protein disulfide-isomerase A4 isoform X1 [Ovis aries]	47.6	26	26	129	647	72.8678	5.05908	0.97696	44	8.0388	1.00615	44	4.27154	0.999041	40	6.49196	1.01453	44	5.32841	1.06269	44	5.77097	1.04395	40	4.45968	1.00633	44	5.29244	1.00992	44	5.15937	0.954372	40	4.25365	1.00081	44	4.43521	0.955493	44	5.55696	1.00632	40	3.3386
XP_004015343.1	PREDICTED: 40S ribosomal protein S19 [Ovis aries]	47.59	8	8	46	145	16.0505	10.3159	0.973934	16	3.44991	0.951024	15	4.12515	0.98768	15	2.69669	1.00347	16	6.29891	1.00908	15	6.26859	1.01428	15	2.45231	1.03259	16	2.73416	0.996167	15	4.8089	1.0021	15	3.24297	1.01548	16	3.03909	1.04361	15	2.85903	1.00379	15	2.83338
XP_012043901.1	PREDICTED: sorting nexin-5 isoform X3 [Ovis aries]	47.52	16	17	66	404	46.8061	6.75635	1.00727	26	5.46714	0.979522	17	5.39669	0.974936	19	3.43526	0.987864	26	7.50853	1.02446	17	4.6624	1.0333	19	2.82799	1.01761	26	3.86092	1.00141	17	3.71346	1.00324	19	2.88552	0.996138	26	3.4752	1.00592	17	6.00535	0.996196	19	3.41396
NP_001120749.1	mitochondrial carnitine/acylcarnitine carrier protein [Ovis aries]	47.51	13	13	37	301	32.9321	9.39307	0.98652	14	11.6159	0.999304	12	7.7114	1.03473	11	7.46045	0.996117	14	2.1405	0.971025	12	6.39347	1.01836	11	4.61767	1.01212	14	4.65155	1.01061	12	6.23923	0.976598	11	6.16001	0.992983	14	2.39053	1.0436	12	2.93204	0.980077	11	1.70614
XP_004003365.1	PREDICTED: propionyl-CoA carboxylase beta chain, mitochondrial [Ovis aries]	47.5	18	18	76	539	58.3249	7.66455	1.00118	26	6.15694	1.01156	26	5.34407	0.967503	24	8.66114	0.973553	26	4.84836	1.0241	26	3.29082	0.976387	24	4.15106	1.01965	26	7.17963	0.967582	26	7.24446	0.998552	24	5.20886	0.975947	26	3.88471	0.985282	26	4.09992	1.04309	24	4.41899
XP_012023879.1	PREDICTED: UTP--glucose-1-phosphate uridylyltransferase isoform X2 [Ovis aries]	47.48	22	22	103	497	55.6051	7.60596	0.998243	39	8.79328	0.954106	28	8.42735	0.986298	34	10.0434	0.973068	39	5.74909	1.01198	28	6.43796	0.988498	34	4.31483	1.02063	39	6.84294	0.982293	28	4.4943	0.99035	34	4.00833	1.01111	39	4.03119	1.06038	28	4.49024	1.03488	34	4.03561
XP_014953452.1	PREDICTED: protein SGT1 homolog isoform X1 [Ovis aries]	47.35	13	13	49	359	40.4997	8.06006	0.991574	17	6.17421	1.02803	16	3.36685	0.999975	16	7.15728	1.00419	17	4.37898	0.942446	16	6.57364	0.995904	16	10.3106	1.01741	17	3.1833	1.02854	16	5.99078	0.989793	16	4.67869	0.977036	17	3.50591	0.986932	16	5.55861	1.0107	16	5.4177
XP_011959073.1	PREDICTED: 3-ketoacyl-CoA thiolase, mitochondrial isoform X2 [Ovis aries]	47.33	12	12	68	393	41.6483	7.91357	0.939915	24	6.38296	0.958188	24	4.9681	0.940481	20	6.60098	1.03004	24	6.57118	1.00947	24	5.91847	1.06745	20	4.53211	1.03605	24	3.76599	0.986249	24	5.49606	1.01186	20	4.15683	0.990244	24	5.59958	1.04736	24	4.3486	0.977083	20	2.72799
XP_004005144.1	PREDICTED: SH3 domain-binding glutamic acid-rich-like protein 3 [Ovis aries]	47.31	5	5	25	93	10.4313	4.93213	1.12833	7	4.50838	1.06877	8	2.78861	0.996619	10	4.04156	0.941787	7	5.94099	0.97686	8	2.30511	1.02599	10	3.54357	0.954705	7	7.25777	1.07721	8	3.53346	0.894595	10	7.45888	1.01855	7	0.983712	0.880022	8	2.13606	1.04062	10	5.06127
XP_014954691.1	PREDICTED: dynamin-3 isoform X3 [Ovis aries]	47.28	28	45	197	865	97.7896	7.78174	1.00191	36	8.27437	0.996478	36	6.2154	0.985188	35	7.37041	1.02437	36	5.8076	1.03559	35	5.90177	0.987702	35	3.09473	0.956448	36	4.14996	1.00935	36	4.94673	1.00304	35	5.05366	1.01322	36	4.81412	0.98039	36	5.64918	1.03768	35	2.1471
XP_004004314.1	PREDICTED: histidine triad nucleotide-binding protein 2, mitochondrial isoform X2 [Ovis aries]	47.24	5	5	20	163	17.1623	8.88037	1.05838	5	5.11001	0.960979	6	2.45607	0.916826	9	6.42683	0.871118	5	10.9508	0.977168	6	1.62195	0.989139	9	5.07588	1.07508	5	2.90254	1.041	6	5.54637	1.09397	9	3.64444	1.03083	5	4.85196	1.00117	6	5.55918	1.00148	9	1.83139
XP_012032812.2	PREDICTED: LOW QUALITY PROTEIN: armadillo repeat-containing protein 10 [Ovis aries]	47.23	9	9	61	307	33.5186	7.43018	1.01569	18	8.35113	0.960351	19	7.00721	1.00732	24	7.34612	1.01006	18	4.3895	0.958845	19	6.87604	0.962588	24	3.57608	0.974765	18	4.82964	1.02373	19	3.2387	1.11056	24	6.46744	0.981448	18	6.63527	1.06629	19	7.59124	0.940181	24	6.58421
XP_014952281.1	PREDICTED: tubulin-specific chaperone A [Ovis aries]	47.22	8	8	44	108	12.6986	5.43994	1.13236	15	7.62046	1.11912	15	1.42471	0.979787	14	6.81664	0.97519	15	8.44771	0.950843	15	13.2392	1.0475	14	6.621	0.949717	15	7.21951	0.995842	15	4.08473	0.942292	14	6.24763	0.914428	15	6.11011	0.947497	15	3.31842	1.03597	14	4.20692
XP_014950541.1	PREDICTED: protein kinase C and casein kinase substrate in neurons protein 2 isoform X2 [Ovis aries]	47.19	17	21	70	445	51.391	5.38916	1.02972	19	6.35487	1.02229	20	4.19694	1.01864	16	7.04195	1.00402	19	6.88797	0.98955	20	8.68933	0.979991	15	2.1299	0.996466	19	4.91305	0.989031	20	4.87263	0.976385	16	5.63092	0.938373	19	6.85629	0.976729	20	11.1197	1.02358	16	2.81252
XP_012033910.1	PREDICTED: pterin-4-alpha-carbinolamine dehydratase 2 isoform X2 [Ovis aries]	47.17	4	5	16	106	12.0001	8.99756	1.03135	2	3.73169	0.979502	4	4.2185	1.02149	2	7.76676	0.98871	2	0.0926845	0.953052	4	2.95126	0.88639	2	0.0828556	1.07522	2	1.12	1.00818	4	3.25836	1.06978	2	3.77286	0.911048	2	5.60729	1.03481	4	4.14332	1.03689	2	1.98152
XP_004005781.1	PREDICTED: trifunctional enzyme subunit beta, mitochondrial isoform X2 [Ovis aries]	47.16	19	19	97	475	51.3064	9.31982	0.91223	29	5.48833	0.896069	29	6.36295	0.968595	38	5.26077	1.02465	29	3.68805	1.04921	29	6.98069	1.0125	38	3.38921	1.02646	29	4.31477	0.982789	29	4.0562	1.03243	38	6.47775	1.06324	29	4.26706	1.09547	29	4.88718	0.974416	38	4.3659
XP_004015411.1	PREDICTED: trans-1,2-dihydrobenzene-1,2-diol dehydrogenase isoform X1 [Ovis aries]	47.16	14	14	60	335	36.4908	7.47412	1.08445	21	5.3662	0.966399	20	6.23142	0.973823	19	7.85689	0.92507	21	6.92181	1.00724	20	8.4067	0.975646	19	2.8761	0.988762	21	4.10439	1.03993	20	6.97242	1.05214	19	4.25043	1.02226	21	5.17849	0.998118	20	3.82385	0.995433	19	5.04506
XP_011963664.2	PREDICTED: LOW QUALITY PROTEIN: ezrin isoform X1 [Ovis aries]	47.15	9	29	127	579	68.249	5.90967	0.968006	8	3.62241	0.978925	8	5.36162	1.01701	13	4.00508	1.01596	8	3.95953	0.931729	8	6.71596	0.994463	13	4.82986	1.04813	8	4.8922	1.05678	8	5.27457	0.981978	13	2.69089	0.953707	8	4.30399	1.03357	8	5.13647	1.00224	13	1.51133
XP_014954466.1	PREDICTED: 60S ribosomal protein L38 [Ovis aries]	47.14	3	4	23	70	8.21273	10.0962	1.02224	5	2.31024	1.02104	4	9.90186	1.11483	2	1.83424	0.932997	5	7.68477	0.97314	4	5.3883	0.955627	2	0.965083	1.00081	5	4.54833	0.940222	4	3.44721	0.980607	2	0.70466	1.03562	5	3.96154	1.03592	4	5.8606	0.983413	2	3.09765
XP_004017045.1	PREDICTED: ADP-ribosylation factor-like protein 15 [Ovis aries]	47.06	8	8	19	204	22.8505	5.63037	1.04239	8	5.00191	1.06242	5	11.7013	1.04883	6	4.99901	0.932498	8	1.96613	0.888673	5	3.6589	0.987141	6	5.8925	1.02206	8	8.05899	0.980981	5	4.6841	1.09498	6	5.34878	1.02516	8	2.63875	1.03359	5	11.479	0.907724	6	2.58626
XP_004002442.1	PREDICTED: vesicle-trafficking protein SEC22b [Ovis aries]	46.98	9	9	54	215	24.7407	8.49951	0.942704	19	8.1353	0.921382	16	4.64169	0.959893	19	2.8789	0.998428	19	3.42159	0.983046	16	4.48901	1.00704	19	3.48995	1.02897	19	4.63321	1.05984	16	5.8941	0.997541	19	4.84034	1.02137	19	2.10868	1.02904	16	7.01476	1.01884	19	5.75589
XP_012021618.1	PREDICTED: microtubule-associated protein RP/EB family member 3 isoform X1 [Ovis aries]	46.98	13	16	91	281	31.976	5.5415	1.00521	15	8.29326	0.980488	18	4.15653	0.987386	16	6.99384	0.987203	15	3.27496	0.913943	18	9.83801	0.993578	16	3.4154	1.01926	15	3.88711	1.05505	18	3.57571	1.04106	16	3.55617	1.0023	15	4.21672	1.02843	18	3.81427	1.00243	16	2.91378
XP_014957900.1	PREDICTED: LOW QUALITY PROTEIN: caM kinase-like vesicle-associated protein isoform X1 [Ovis aries]	46.98	18	18	82	496	53.8801	5.98584	0.988064	26	6.5944	0.998598	28	8.57814	0.984692	28	7.28595	1.02147	26	4.80653	1.07899	28	9.84284	0.969844	28	3.38424	1.0184	26	4.44292	0.956819	28	4.41817	1.03746	28	5.01372	0.977025	26	4.84253	0.976889	28	6.45305	1.02185	28	3.13288
XP_004002136.1	PREDICTED: quinone oxidoreductase [Ovis aries]	46.97	14	14	117	330	35.2716	8.45557	0.984367	37	3.75712	0.952014	37	4.77756	0.967078	40	6.50505	0.973392	37	2.99409	1.00272	37	4.48629	0.960737	40	3.81741	1.03722	37	3.63857	1.02101	37	3.4144	1.04335	40	3.68685	0.992941	37	4.18853	1.03464	37	3.62296	1.02613	40	3.78334
XP_004013087.1	PREDICTED: 26S proteasome non-ATPase regulatory subunit 12 [Ovis aries]	46.93	19	20	78	456	52.9866	7.12256	0.988036	22	5.37338	1.02386	24	4.76453	1.01759	26	10.0184	0.974971	22	5.24326	0.984307	24	3.47247	1.02097	26	4.01031	0.990037	22	5.64601	1.00597	24	5.05124	0.968621	26	11.9135	1.01096	22	3.97773	0.984466	24	5.76886	0.993665	26	5.90515
NP_001120739.1	calpain-1 catalytic subunit [Ovis aries]	46.93	28	28	99	716	82.0311	5.65576	0.969137	34	3.83438	0.965253	32	6.95351	0.991545	32	8.56018	1.01124	34	4.79424	0.956435	32	6.66181	1.00021	32	2.96812	0.999362	34	4.30017	1.03647	32	7.34846	1.00367	32	7.67378	1.03162	34	2.86064	1.04342	32	4.86432	1.0227	32	4.73674
XP_014960268.1	PREDICTED: pseudouridine-5'-phosphatase isoform X1 [Ovis aries]	46.93	6	6	18	179	19.354	5.77002	1.00181	6	3.43299	0.981232	6	3.75796	0.976339	6	5.05817	1.02797	6	3.9755	0.960088	6	6.4628	1.0017	6	1.31758	0.955903	6	3.67135	1.02797	6	2.92227	1.02153	6	2.93522	0.996704	6	1.67074	0.9854	6	7.73003	1.00406	6	3.03402
XP_004015160.1	PREDICTED: haptoglobin [Ovis aries]	46.88	17	17	51	401	44.4864	7.73779	0.645549	21	27.4501	0.776624	8	19.6107	1.68382	22	16.6048	1.53077	21	23.4236	0.705064	8	16.412	0.756359	22	12.3395	0.583793	21	42.7952	0.75075	8	4.53272	0.616738	22	29.9085	1.16668	21	9.05502	1.75524	8	14.5048	1.10488	22	5.4876
XP_014955082.1	PREDICTED: acyl-CoA-binding domain-containing protein 7 isoform X1 [Ovis aries]	46.85	5	5	71	111	12.7506	8.54346	1.00568	15	4.10845	1.21932	22	11.4278	0.811178	34	14.7925	0.868824	15	7.61182	0.928947	22	6.86174	0.946277	34	4.55283	0.899851	15	5.74097	0.997441	22	4.24321	1.03347	34	5.79177	1.19312	15	9.14767	0.811257	22	12.4586	1.1431	34	6.24844
XP_012037423.1	PREDICTED: methylmalonate-semialdehyde dehydrogenase [acylating], mitochondrial isoform X1 [Ovis aries]	46.83	18	18	79	457	49.5753	7.6499	0.949982	25	4.94745	1.0082	21	4.00504	0.943201	33	7.29101	1.00472	25	3.86563	1.03739	21	5.84685	1.02477	33	3.61089	1.06401	25	4.53597	0.976092	21	3.23357	0.994972	33	3.47427	0.989542	25	5.40347	0.999302	21	4.66789	1.02614	33	3.79128
NP_001120745.1	mitochondrial 2-oxoglutarate/malate carrier protein [Ovis aries]	46.82	12	12	78	314	34.1839	9.87646	1.00354	25	4.22986	1.04715	22	10.3712	1.08842	31	9.0038	0.989918	25	5.67346	0.998596	22	4.77496	0.959954	31	5.87124	0.96955	25	6.51871	0.963289	22	8.27044	0.967166	31	4.63474	1.03168	25	6.88188	1.01173	22	5.32819	0.986916	31	4.02246
XP_011958932.1	PREDICTED: band 4.1-like protein 3 isoform X6 [Ovis aries]	46.81	1	54	416	1177	130.519	5.30029				1.09706	1								0.985366	1								1.04741	1								0.870682	1
XP_014950585.1	PREDICTED: LOW QUALITY PROTEIN: cAMP-dependent protein kinase type II-beta regulatory subunit isoform X1 [Ovis aries]	46.79	16	19	95	498	55.2439	6.63916	1.0023	26	7.02191	0.974867	31	3.80978	1.0219	30	5.55112	0.995551	26	5.81199	1.02251	31	3.4665	0.99854	30	5.85124	0.979687	26	3.54485	1.00276	31	4.37848	1.00443	30	7.4614	1.01948	26	3.58392	1.00425	31	7.80611	1.01055	30	5.84818
XP_004020391.2	PREDICTED: LOW QUALITY PROTEIN: heat shock 70 kDa protein 12A isoform X1 [Ovis aries]	46.78	27	27	234	667	73.954	6.85889	0.994352	74	4.64069	1.02979	75	5.17408	0.999616	83	6.36646	1.04154	75	4.58851	0.996345	75	5.79021	0.96928	83	3.85891	0.971713	75	4.98122	0.980179	75	4.80934	1.0047	83	4.59934	0.999537	75	3.69466	1.00437	75	6.92	1.03111	83	3.77936
XP_004011788.1	PREDICTED: 60S ribosomal protein L7 [Ovis aries]	46.77	12	12	54	248	29.1502	10.6821	0.946268	19	12.5164	0.946621	16	5.59278	1.00661	19	6.36387	0.995762	19	5.91089	0.992505	16	3.03536	1.00499	19	5.27501	1.03503	19	5.19015	1.00875	16	3.60348	1.01004	19	6.47661	1.01953	19	4.7016	1.06613	16	3.28328	0.979208	19	3.99325
XP_004003441.1	PREDICTED: protein S100-B [Ovis aries]	46.74	4	5	124	92	10.679	4.58936	1.1464	49	13.902	1.51315	30	12.0031	1.0633	42	12.0303	0.993684	49	14.7699	0.966248	30	8.08262	0.963991	42	6.73787	1.00332	49	8.44199	0.849413	30	11.7583	0.62397	42	36.6501	0.835196	49	7.59747	0.650215	30	17.6146	1.31354	42	14.5336
XP_004018174.1	PREDICTED: LOW QUALITY PROTEIN: microtubule-associated protein 1A isoform X1 [Ovis aries]	46.7	110	112	583	3062	331.668	4.91943	1.04674	205	7.88714	1.04285	161	7.5247	0.985282	191	7.41111	1.0015	205	6.15311	0.965455	161	6.85036	1.00214	191	4.60612	1.02413	205	7.29063	1.06023	161	6.66256	0.945425	191	9.25	0.918681	205	9.85013	0.91659	161	12.1326	1.05238	191	5.87218
XP_014953992.1	PREDICTED: 26S proteasome non-ATPase regulatory subunit 11 [Ovis aries]	46.68	16	16	53	422	47.434	6.48096	0.976449	14	4.3268	0.989674	18	6.78496	0.960529	16	5.58299	0.994903	14	6.61791	1.00255	18	7.48466	1.00882	16	4.15328	1.03667	14	5.72313	1.02549	18	3.59562	1.05676	16	4.14138	1.00122	14	1.2997	0.988269	18	4.45788	0.978378	16	1.45342
XP_004010730.1	PREDICTED: proteasome subunit alpha type-3 [Ovis aries]	46.67	13	13	52	255	28.4011	5.32568	1.00903	17	6.78239	0.986505	19	6.62381	1.01806	15	5.1476	0.963504	17	5.54831	0.98851	19	4.96168	0.980481	15	3.02978	0.991923	17	5.98666	1.0029	19	4.6916	1.01463	15	2.59619	1.02146	17	3.2927	1.03671	19	4.90884	0.989895	15	1.59835
XP_004013897.1	PREDICTED: glutamine synthetase isoform X1 [Ovis aries]	46.65	16	17	153	373	42.0183	6.84424	0.94546	47	6.64498	1.00839	47	4.50386	0.884701	57	11.633	1.09048	47	5.35173	1.18171	47	8.76861	1.02776	57	6.26333	1.0182	47	4.61796	0.889276	47	10.2748	1.0215	57	4.78171	0.960862	47	4.25918	0.993667	47	4.81832	1.04981	57	4.91949
XP_004006678.1	PREDICTED: leukotriene A-4 hydrolase isoform X2 [Ovis aries]	46.64	25	25	93	611	69.2061	6.29053	0.975049	34	8.69837	0.968101	28	6.54706	1.00595	29	6.66874	0.9992	34	6.71165	0.998492	28	3.82791	0.948679	29	4.05923	0.979205	34	3.68584	1.03902	28	4.79617	1.05007	29	6.05596	1.04989	34	5.18786	1.01519	28	4.88909	1.00075	29	2.45012
XP_004008556.2	PREDICTED: peptidyl-prolyl cis-trans isomerase NIMA-interacting 1 isoform X1 [Ovis aries]	46.63	5	5	39	163	18.262	8.82178	0.955536	14	5.93024	0.961351	11	2.13059	0.91596	14	11.0222	1.00123	14	3.65197	0.986451	11	2.66708	0.989124	14	2.86458	1.02587	14	2.53243	0.99283	11	2.12126	1.03562	14	6.12167	1.01213	14	2.27727	1.04881	11	3.95246	1.01247	14	7.43638
XP_004004734.1	PREDICTED: glycerol-3-phosphate dehydrogenase, mitochondrial isoform X1 [Ovis aries]	46.63	28	28	90	727	80.7265	7.04932	0.993359	39	5.81289	0.98716	19	5.6871	1.0418	32	6.87103	0.99639	39	8.62309	0.946083	19	6.75602	1.00569	32	4.30215	0.977826	39	8.05685	1.03656	19	3.13514	1.00639	32	6.3021	0.998697	39	4.09306	1.03598	19	5.87273	0.963625	32	5.35663
XP_004004954.1	PREDICTED: bifunctional purine biosynthesis protein PURH [Ovis aries]	46.62	20	20	77	592	64.6113	7.1665	0.893526	30	19.3317	0.980939	21	5.34104	0.989634	24	13.7468	1.0284	30	5.27759	0.97957	21	6.29736	0.982236	24	4.79252	1.03871	30	9.71615	1.01363	21	4.87641	1.0463	24	5.8814	1.06886	30	11.9771	1.00688	21	8.86172	1.02367	24	4.47695
XP_014952955.1	PREDICTED: A-kinase anchor protein 12 isoform X4 [Ovis aries]	46.62	63	63	251	1688	181.344	4.37354	1.04635	75	7.86056	1.07051	81	8.48417	0.990578	92	7.43975	1.04192	76	7.95082	0.987079	81	5.81109	1.0153	92	4.40205	0.971682	76	6.76762	1.06837	81	5.74625	0.945993	92	9.09043	0.944371	76	4.77071	0.848078	81	10.0585	1.0496	92	5.56289
XP_012038833.1	PREDICTED: cytochrome c1, heme protein, mitochondrial [Ovis aries]	46.6	10	10	60	324	35.302	9.1001	0.986979	18	13.064	0.978496	15	6.49281	0.949823	21	9.68702	1.05146	18	14.5269	1.05719	15	5.05416	1.02657	21	6.58894	0.981601	18	9.54566	1.01973	15	3.68498	1.03348	21	7.95125	1.02231	18	6.07372	1.00225	15	7.72052	0.992324	21	3.25211
XP_012043794.1	PREDICTED: protein FAM107B [Ovis aries]	46.56	6	6	9	131	15.5202	8.29443	1.04874	4	4.37458	1.1728	2	3.39872	0.997424	3	5.90444	0.999566	4	1.5505	0.810358	2	2.14225	1.16903	3	9.50324	0.928088	4	1.3462	1.27942	2	2.06726	0.873382	3	12.5046	0.991023	4	7.25836	0.692819	2	11.9951	0.988248	3	7.67356
XP_014959014.1	PREDICTED: myelin basic protein isoform X1 [Ovis aries]	46.53	19	19	849	303	33.0146	10.6235	0.998428	307	8.51313	0.99457	266	8.46393	0.873175	268	11.7807	1.12443	307	7.75339	0.915379	266	8.28742	0.952546	270	8.10598	0.898996	307	7.86021	1.05286	266	8.27703	1.05389	270	6.93541	0.979666	307	6.62822	1.01906	266	5.67651	1.08719	270	6.65117
XP_004013116.2	PREDICTED: protein disulfide-isomerase isoform X1 [Ovis aries]	46.51	29	30	178	602	66.6737	5.37646	1.0164	60	7.32565	1.02798	55	5.13485	1.00774	57	5.28777	1.01617	60	6.11627	0.994792	55	5.54395	1.04477	57	2.7274	1.02094	60	4.71781	1.02345	55	5.10732	0.925076	57	5.69954	0.948319	60	5.11494	0.936149	55	4.16146	1.03041	57	3.65413
XP_004014952.1	PREDICTED: alanine--tRNA ligase, cytoplasmic [Ovis aries]	46.49	40	40	179	968	106.676	5.49072	0.988558	61	7.41709	0.991546	60	6.13796	0.943533	57	4.47836	1.00217	61	5.62054	0.984994	60	5.41308	0.987663	57	3.31036	0.994845	61	4.76922	1.03993	60	5.36501	1.02545	57	4.47319	1.01804	61	5.65736	0.979098	60	6.37014	1.03388	57	4.13655
XP_011950951.1	PREDICTED: hypoxia up-regulated protein 1 isoform X3 [Ovis aries]	46.41	36	36	159	1002	111.36	5.26221	0.972566	50	6.78532	1.00715	48	5.78312	1.02141	56	8.78686	0.984332	50	4.17714	1.02337	48	5.05163	1.01014	56	4.99336	1.02657	50	6.56064	0.999311	48	4.94751	0.977448	56	5.91423	1.01264	50	5.69851	0.963344	48	8.25748	1.0099	56	4.85643
XP_004018833.1	PREDICTED: 40S ribosomal protein S4, X isoform [Ovis aries]	46.39	12	12	57	263	29.5791	10.1548	1.01234	20	9.126	0.966029	17	5.23841	1.04042	20	10.4271	0.973232	20	2.90315	0.980096	17	3.41813	1.00107	20	5.48393	1.00217	20	6.18615	1.0105	17	3.81096	1.02162	20	6.38386	1.03297	20	4.43058	1.02734	17	1.12245	0.970342	20	4.09889
XP_004016181.1	PREDICTED: proteasome subunit alpha type-1 [Ovis aries]	46.39	12	12	59	263	29.5669	6.60986	1.00253	18	6.67121	0.973567	23	8.40378	0.986502	18	7.23612	0.993604	18	4.55253	0.971242	23	4.62838	0.978572	18	3.29581	1.03741	18	5.18563	1.02646	23	3.46467	1.04216	18	7.2377	0.991701	18	3.64321	1.0294	23	4.65589	0.998042	18	1.99208
XP_004005043.1	PREDICTED: calcium-binding protein 39 [Ovis aries]	46.33	15	18	56	341	39.8437	6.88818	0.990297	15	4.84291	0.932957	18	4.67411	1.03877	11	4.80709	1.01721	15	3.95081	1.01517	18	6.42359	0.984878	11	6.87076	0.964552	15	5.77915	1.0245	18	5.51155	1.01538	11	6.10246	1.01119	15	7.01363	1.02031	18	4.39436	0.962349	11	3.9936
XP_011950414.2	PREDICTED: protein phosphatase 1 regulatory subunit 14A isoform X1, partial [Ovis aries]	46.3	6	7	42	162	18.3127	10.1841	1.02878	11	2.79401	1.07941	14	5.53055	0.983382	12	4.84277	1.10781	11	3.05089	0.877661	14	8.32313	0.974572	12	4.67814	0.95385	11	3.4232	1.02263	14	4.00011	1.0743	12	4.97992	0.935761	11	5.86629	1.04401	14	5.87607	0.975538	12	4.79172
XP_014951844.1	PREDICTED: LOW QUALITY PROTEIN: 14-3-3 protein epsilon-like isoform X1 [Ovis aries]	46.27	1	13	344	255	29.0342	4.70361	0.973796	9	5.81104	0.980417	11	4.08372	0.96687	11	7.98551	1.00045	9	4.91815	0.9846	11	2.1331	1.00369	11	2.7761	1.00539	9	1.27913	1.03266	11	2.8723	1.03693	11	6.09475	1.00409	9	3.75787	1.00789	11	4.16464	0.979838	11	3.32765
XP_004008711.1	PREDICTED: lamin-B1 [Ovis aries]	46.25	24	26	96	586	66.3966	5.13525	0.96978	27	3.4556	1.00317	30	6.11656	1.01293	30	6.94775	0.979252	27	4.73335	0.910404	30	6.33452	1.05863	30	6.71692	1.03366	27	3.86609	1.02724	30	5.27315	0.93765	30	5.06193	1.00317	27	5.06191	1.05206	30	4.90607	0.973736	30	4.99473
XP_004002021.1	PREDICTED: transcription factor BTF3 homolog 4 [Ovis aries]	46.2	5	7	20	158	17.304	6.354	0.959942	6	12.1201	1.07123	6	3.88012	1.01836	4	1.96799	1.052	6	9.61341	1.02264	6	7.33469	0.984864	4	3.24243	1.09591	6	13.8908	1.04273	6	3.96092	0.975349	4	2.54005	0.924538	6	13.5024	0.898765	6	13.3094	1.01004	4	1.91123
XP_004004063.1	PREDICTED: prostaglandin reductase 1 [Ovis aries]	46.2	14	14	102	329	35.7196	7.81104	1.07975	33	10.3391	1.01401	30	6.54149	1.00325	37	8.03432	0.905716	33	7.76669	0.904034	30	12.2068	0.974862	37	6.39828	1.01464	32	10.3364	1.09749	29	8.13178	0.970599	37	7.05748	1.01598	32	5.70529	0.990542	30	7.15111	1.03516	37	3.21413
XP_004006747.1	PREDICTED: 40S ribosomal protein S15a [Ovis aries]	46.15	7	7	22	130	14.83	10.1255	0.945116	9	4.54012	0.945929	6	5.66149	1.01154	7	13.5319	0.994335	9	7.55488	0.998904	6	3.76908	1.00194	7	3.91186	1.04245	9	3.29249	0.998325	6	6.54895	0.988912	7	2.50882	1.0334	9	4.57027	1.02823	6	8.62445	0.979711	7	11.0729
XP_004010741.1	PREDICTED: reticulon-1 isoform X1 [Ovis aries]	46.15	3	9	159	208	23.6177	8.90967	0.991287	9	4.64425	0.979743	10	1.82406	1.00736	10	7.3641	0.977342	9	4.35691	0.998546	10	9.72204	0.983542	10	5.85141	1.0028	9	4.32996	0.990911	10	4.94805	1.01858	10	5.99441	1.01887	9	5.12491	1.00041	10	3.71902	0.976317	10	4.36281
XP_011956523.1	PREDICTED: histone H1.3 [Ovis aries]	46.15	4	14	130	221	22.1431	10.9604	1.03008	6	9.00789	1.02728	6	8.14276	0.98787	5	3.24498	0.919843	6	7.65836	0.865187	6	11.6163	1.14516	5	3.31807	1.05117	6	7.3176	1.01952	6	7.87258	0.750451	5	10.9843	1.02102	6	4.95641	1.09301	6	7.75898	1.09226	5	0.535411
XP_014954445.1	PREDICTED: growth factor receptor-bound protein 2 isoform X1 [Ovis aries]	46.15	9	9	51	208	24.1691	8.36768	0.995901	15	5.8534	1.03775	17	2.66238	0.957119	19	5.47427	1.06555	15	4.35838	1.0031	17	3.73941	1.03009	19	1.12245	1.00679	15	5.81863	0.980989	17	3.23226	0.950317	19	3.75871	0.934786	15	1.59686	0.973198	17	4.25866	1.04312	19	4.46427
XP_004004198.1	PREDICTED: dnaJ homolog subfamily A member 1 [Ovis aries]	46.1	16	17	58	397	44.8265	7.07861	0.987512	23	5.70326	0.998618	18	7.24162	1.02771	14	4.77535	0.987281	23	5.97353	0.992978	18	6.54804	1.00219	14	4.23335	1.03052	23	6.39538	0.995514	18	5.03192	0.997489	14	7.75643	1.00645	23	2.47529	1.01695	18	4.44163	0.989998	14	2.29806
XP_012009048.1	PREDICTED: F-actin-capping protein subunit beta isoform X2 [Ovis aries]	46.08	2	14	91	306	34.2412	5.73193	0.985487	2	0.0154904	0.980791	1		0.938358	1		0.99058	2	2.46552	0.981135	1		1.01003	1		1.0209	2	0.215677	1.04357	1		1.0351	1		1.00734	2	2.64022	0.996846	1		1.01024	1
XP_004018794.1	PREDICTED: 40S ribosomal protein S18 isoform X1 [Ovis aries]	46.05	8	8	26	152	17.7079	10.9897	0.957595	9	5.67395	0.982594	10	6.0812	0.999968	7	4.89869	1.0188	9	4.12504	1.00948	10	3.93408	0.985646	7	3.91604	1.03681	9	3.78244	0.946441	10	3.54385	1.02276	7	4.49969	1.01085	9	5.10074	1.06538	10	3.29429	0.969528	7	0.816304
XP_004004160.1	PREDICTED: UPF0553 protein C9orf64 homolog [Ovis aries]	46.04	14	14	45	341	39.0309	6.0874	1.01957	18	4.66738	1.00829	15	7.28444	0.986466	12	8.18833	0.944366	18	5.74476	1.00707	15	3.84999	0.972601	12	4.04403	0.999234	18	4.75714	0.99078	15	2.96028	0.924681	12	4.78711	1.03727	18	4.89934	1.0158	15	10.1396	1.10878	12	4.5105
XP_004017868.1	PREDICTED: proteasome subunit alpha type-4 [Ovis aries]	45.98	10	10	66	261	29.4652	7.72314	0.975903	20	5.23655	0.964457	17	4.19351	0.975012	29	4.83406	0.987843	20	4.85488	1.0097	17	7.33917	0.994813	29	2.79011	1.00966	20	2.07099	1.02186	17	3.03093	1.02606	29	4.06147	1.01172	20	3.84905	1.0123	17	4.00793	1.00086	29	3.89071
XP_004020973.1	PREDICTED: apoptosis-associated speck-like protein containing a CARD [Ovis aries]	45.92	8	8	23	196	22.0824	5.49072	1.02219	6	5.07041	1.00532	9	9.84455	1.02047	8	6.90664	1.03742	6	5.47479	0.949906	9	6.72829	1.04521	8	2.87294	0.959553	6	8.07504	1.0258	9	5.64096	0.974239	8	5.99756	0.985026	6	3.22173	1.05731	9	9.70233	0.997898	8	2.70367
XP_014950341.1	PREDICTED: LOW QUALITY PROTEIN: myosin-9 isoform X1 [Ovis aries]	45.92	64	84	467	1960	226.471	5.68115	0.971588	104	7.5966	1.00683	81	5.85087	1.02411	100	6.26277	0.960754	104	6.10737	0.984776	81	5.52479	1.05378	100	3.99171	1.04981	104	5.64179	0.970781	81	4.50621	0.942056	100	4.8729	1.00902	104	4.9436	1.01538	81	7.39968	0.988492	100	3.63633
XP_004001997.1	PREDICTED: UMP-CMP kinase isoform X1 [Ovis aries]	45.92	7	7	64	196	22.2373	5.8335	0.997995	25	6.581	0.99791	20	5.12645	0.94712	19	4.14731	1.01722	25	4.65287	0.955882	20	5.11701	1.03275	19	3.78952	1.02127	25	7.85776	1.01883	20	5.60547	0.984448	19	3.95508	0.940732	25	4.71881	1.01494	20	6.86451	1.01635	19	4.20906
XP_014954960.1	PREDICTED: elongation factor 1-alpha 2 isoform X1 [Ovis aries]	45.86	9	21	286	543	59.0247	9.20264	0.954092	22	14.1907	0.971776	22	7.58138	0.985371	22	8.45444	0.997201	22	6.00011	0.998982	22	6.48668	0.984814	22	4.05885	1.0228	22	8.08769	1.02331	22	5.07502	1.045	22	5.24012	1.02593	22	6.09484	0.994332	22	6.20627	0.962226	22	4.54995
XP_012036507.1	PREDICTED: selenium-binding protein 1 isoform X2 [Ovis aries]	45.81	17	17	69	454	50.7139	6.66846	0.849548	28	13.3187	0.925811	24	8.44451	1.07592	17	6.87309	1.03441	28	6.41576	0.96836	24	8.34956	1.0195	17	8.64871	1.13636	28	7.86612	0.981251	24	5.1965	1.05694	17	7.4708	0.986819	28	4.24627	1.12354	24	8.70293	0.891049	17	11.8349
XP_012039297.1	PREDICTED: tumor protein D52 isoform X2 [Ovis aries]	45.8	1	12	39	238	25.965	4.95752				0.932654	1								0.956104	1								1.06269	1								1.04672	1
XP_004019014.1	PREDICTED: spliceosome RNA helicase DDX39B [Ovis aries]	45.79	8	16	44	428	48.9329	5.66846	0.95637	9	5.5377	0.939085	11	2.96822	0.982966	7	3.57184	1.03469	9	12.265	1.02882	11	1.73109	1.05035	7	6.10122	1.00879	9	7.41966	1.04636	11	5.61929	0.960973	7	3.80517	1.01865	9	11.1033	0.992174	11	4.52608	0.996764	7	3.70121
XP_011958197.1	PREDICTED: sideroflexin-3 isoform X1 [Ovis aries]	45.79	9	12	30	321	35.5695	9.26123	1.0437	3	6.03883	1.12684	4	9.86745	1.02211	5	11.0635	1.00072	3	11.094	0.936781	4	2.91806	1.0059	5	6.28672	0.951857	3	5.74214	0.987295	4	2.2567	1.05236	5	6.15927	0.993198	3	0.14716	0.95915	4	4.94778	0.957237	5	4.49227
XP_011959343.1	PREDICTED: hydroxyacylglutathione hydrolase, mitochondrial isoform X2 [Ovis aries]	45.77	9	9	76	260	29.0308	7.1665	0.943835	29	3.18748	1.01435	20	8.76564	0.975328	27	6.7511	0.99188	29	3.65208	0.964538	20	7.08451	1.00191	27	4.05711	1.03818	29	4.09155	0.920471	20	5.13582	1.00062	27	4.91923	1.03218	29	3.65782	1.11809	20	8.02614	1.00613	27	5.50014
XP_011962059.1	PREDICTED: ATP synthase subunit O, mitochondrial isoform X1 [Ovis aries]	45.76	2	9	76	236	25.9319	9.80322	0.967111	5	3.04044	0.940509	4	4.37701	0.919785	9	12.9452	1.03842	5	0.603326	0.99645	4	3.16411	0.953958	9	6.1213	0.992561	5	5.8033	1.01982	4	2.29821	1.13115	9	5.95591	1.01503	5	2.87098	1.03392	4	1.8196	0.977015	9	1.68752
XP_014951411.1	PREDICTED: septin-8 isoform X4 [Ovis aries]	45.76	2	20	154	483	55.7751	6.12549	1.09995	1		0.971244	5	6.47354	0.975717	2	2.46454	1.0289	1		1.16182	5	1.31336	0.993186	2	3.27711	0.987429	1		1.0007	5	3.90911	0.987427	2	1.93647	0.88519	1		0.947465	5	4.65679	1.04267	2	0.325302
NP_001268408.1	receptor of activated protein C kinase 1 [Ovis aries]	45.74	14	14	53	317	35.0546	7.69385	0.975696	17	8.14179	0.959031	15	2.64018	1.01417	21	8.43591	0.964392	17	4.2517	0.981004	15	4.90193	1.01594	21	4.86689	1.03083	17	4.38012	0.990934	15	2.26869	0.974748	21	6.33718	1.02075	17	4.58974	1.03354	15	5.07532	0.973628	21	4.36297
XP_004002578.1	PREDICTED: protein S100-A1 [Ovis aries]	45.74	3	3	129	94	10.5111	4.50049	1.10015	41	5.75605	1.2849	43	10.4298	0.988061	45	4.09407	1.07752	41	4.38145	0.933506	43	7.2054	0.883353	45	6.53322	0.848047	41	7.32701	0.896167	43	4.94119	0.996637	45	2.70176	0.949577	41	4.50137	0.872346	43	4.54001	1.12495	45	4.70484
XP_004006973.1	PREDICTED: LOW QUALITY PROTEIN: ubiquitin carboxyl-terminal hydrolase 5 isoform X1 [Ovis aries]	45.74	32	33	163	833	92.9812	5.12256	1.01124	52	6.0027	0.994687	52	4.8259	1.00277	44	6.02516	1.01772	53	6.11805	1.02875	52	7.33329	1.00025	44	5.10154	1.00645	53	4.62743	1.01433	53	4.81615	1.01871	44	4.26736	0.990893	53	5.99795	0.974924	52	6.28047	1.00988	44	4.64941
XP_011961306.2	PREDICTED: proline synthase co-transcribed bacterial homolog protein isoform X1 [Ovis aries]	45.74	8	8	34	223	24.4965	6.52197	0.991303	12	4.44861	1.00671	11	5.80567	0.934282	11	7.39193	0.947811	12	3.11568	0.990574	11	2.99368	0.949919	11	2.89334	1.0497	12	3.67746	0.956404	11	3.2548	1.05708	11	3.10482	1.00782	12	2.80091	1.03827	11	6.02403	1.02155	11	2.12009
XP_004008046.1	PREDICTED: proteasome subunit alpha type-2 [Ovis aries]	45.73	9	9	50	234	25.8823	7.43018	0.984865	18	7.32348	0.993621	18	6.29348	0.970732	14	6.8302	0.991415	18	5.62547	0.988918	18	8.21036	0.980685	14	7.19048	1.03473	18	6.40182	1.03314	18	5.15019	1.05765	14	5.02952	1.00639	18	3.78211	0.991478	18	3.84371	0.978392	14	4.08293
XP_014956897.1	PREDICTED: glycolipid transfer protein isoform X1 [Ovis aries]	45.73	11	11	54	234	26.4857	8.49951	1.01484	20	5.28139	0.938585	14	10.5205	0.930272	20	7.12308	1.02434	20	6.89077	0.97747	14	6.59514	1.05071	20	4.99334	0.908679	20	4.99497	1.00912	14	7.54828	0.999656	20	9.85279	1.07426	20	6.57466	0.975535	14	8.44945	1.00946	20	4.36484
XP_011957494.1	PREDICTED: EH domain-containing protein 1 isoform X1 [Ovis aries]	45.68	12	20	109	475	53.5871	6.97607	0.983206	23	8.92987	1.0103	23	4.90494	1.00041	27	7.43983	1.04301	23	3.31799	1.09404	23	4.85439	1.0171	27	4.49113	0.987386	23	3.49438	0.991024	23	3.76519	0.958845	27	5.49651	1.00382	23	2.6885	0.930491	23	5.5789	1.03564	27	3.92068
NP_001267626.1	40S ribosomal protein S8 [Ovis aries]	45.67	8	8	47	208	24.1902	10.3159	0.990995	15	5.54147	0.97952	15	1.18988	1.05129	17	8.4569	0.979054	15	7.50003	0.996952	15	4.58114	1.01159	17	8.56366	0.995599	15	8.20618	1.00009	15	2.82342	0.96492	17	7.26516	1.01455	15	5.00109	1.04147	15	4.56901	0.979668	17	3.34867
XP_004002369.1	PREDICTED: ras-related protein Rap-1A [Ovis aries]	45.65	3	8	73	184	20.9737	6.66846	0.943765	11	11.9971	0.980162	13	4.8033	0.969074	14	7.46866	1.00014	11	4.18438	0.995637	13	6.59454	0.970547	14	1.87273	0.973939	11	5.73615	1.03933	13	4.00346	1.06196	14	6.83552	1.05963	11	4.33394	1.00741	13	5.04924	1.02251	14	3.72379
XP_004006178.1	PREDICTED: 60S ribosomal protein L31 [Ovis aries]	45.6	6	6	24	125	14.4539	10.5356	0.961594	7	5.20504	0.958313	9	8.59098	1.00951	8	3.69534	1.00627	7	6.27018	1.00219	9	4.85675	1.02627	8	3.55966	1.04405	7	2.95623	1.00744	9	2.22768	1.03622	8	2.94461	1.02313	7	2.67181	1.04388	9	9.55924	0.940592	8	4.21082
XP_014951386.1	PREDICTED: LOW QUALITY PROTEIN: guanine nucleotide-binding protein subunit alpha-11 isoform X1 [Ovis aries]	45.48	9	15	57	354	41.5183	6.80029	1.01157	11	9.66342	0.976206	11	3.80682	1.02257	9	1.67528	0.989108	11	5.17754	0.985974	11	3.87584	1.00994	9	3.79276	1.00523	11	4.91649	0.992607	11	5.42095	0.991943	9	2.88079	0.998755	11	4.55371	1.02604	11	2.12168	1.00754	9	3.53017
XP_014951400.1	PREDICTED: GTP-binding protein Di-Ras1 [Ovis aries]	45.45	7	9	31	198	22.3565	8.71924	1.0441	8	6.30695	0.979909	11	5.1704	1.05108	5	1.17133	0.965719	8	6.06387	1.02932	11	9.39614	0.997816	5	3.25995	0.908459	8	4.9992	1.03669	11	1.33072	0.973361	5	2.21829	1.03131	8	1.7494	0.971646	11	5.63527	0.982532	5	2.72647
NP_008410.1	ATP synthase F0 subunit 8 (mitochondrion) [Ovis aries]	45.45	3	3	25	66	7.9052	9.5249	0.962132	7	28.1171	0.985829	9	10.6233	0.991184	9	15.1282	0.896175	7	11.5413	0.926178	9	6.28277	0.971108	9	5.71025	1.01493	7	12.0656	1.01674	9	8.17933	1.04352	9	4.59977	1.06993	7	5.60225	1.05898	9	6.41096	0.986422	9	4.10688
XP_004011201.1	PREDICTED: fatty acid-binding protein, brain [Ovis aries]	45.45	4	6	21	132	14.9324	5.57959	1.0644	4	0.610625	0.989533	3	3.25184	1.07051	5	1.92697	1.05732	4	1.63863	1.30751	3	0.814759	0.884982	5	3.24209	1.08891	4	3.47985	1.11205	3	3.49127	1.19439	5	10.7506	0.754366	4	3.92918	0.643986	3	0.00919283	0.859509	5	9.04835
XP_004005056.1	PREDICTED: adenylate kinase 2, mitochondrial isoform X2 [Ovis aries]	45.37	9	9	34	227	24.9589	7.88428	1.00401	13	8.08245	0.957115	13	6.28413	0.976019	8	5.52839	0.921585	13	8.18568	0.977097	13	5.33051	1.04663	8	3.24496	1.04281	13	5.32298	1.0285	13	3.24939	0.99031	8	3.64681	1.05396	13	4.71173	1.02941	13	4.97929	0.985567	8	2.22141
XP_011958931.1	PREDICTED: band 4.1-like protein 3 isoform X4 [Ovis aries]	45.37	0	51	411	1188	131.354	5.21143
XP_004017510.3	PREDICTED: LOW QUALITY PROTEIN: neurofilament heavy polypeptide isoform X1 [Ovis aries]	45.33	39	43	352	942	102.767	7.91357	1.02675	81	7.19734	1.0607	70	6.19306	0.92066	94	8.22602	1.09948	81	7.36036	0.95713	70	6.4969	1.05042	94	6.40476	0.927527	81	6.49567	1.03624	70	6.15086	0.949313	94	6.75088	0.953743	81	6.44391	0.961045	70	7.62884	1.0596	94	4.35829
XP_004014999.1	PREDICTED: LOW QUALITY PROTEIN: cytochrome c oxidase subunit 4 isoform 1, mitochondrial isoform X1 [Ovis aries]	45.3	10	10	108	181	20.8657	9.46631	0.949579	40	7.1447	0.977925	28	4.56768	0.952957	40	8.77861	1.01944	40	5.42344	0.986684	28	5.36526	0.99633	40	2.72085	0.998607	40	5.22553	1.00377	28	5.35288	1.031	40	5.44381	1.03928	40	5.15399	1.02457	28	2.45036	1.00416	40	4.02477
XP_012036057.1	PREDICTED: LOW QUALITY PROTEIN: CDGSH iron-sulfur domain-containing protein 1-like [Ovis aries]	45.28	5	5	90	106	12.032	9.05615	0.989455	30	7.04676	0.985145	26	4.03656	0.970511	34	4.69856	1.0442	30	6.64676	0.977046	26	2.7307	1.04047	34	6.64032	0.979607	30	5.84906	0.985583	26	3.84892	1.02528	34	5.14314	0.99959	30	2.60788	1.02857	26	7.47244	0.972749	34	3.39337
XP_004014945.1	PREDICTED: cytochrome b-c1 complex subunit Rieske, mitochondrial [Ovis aries]	45.26	10	10	111	274	29.5123	8.86572	1.04708	48	7.80668	1.05394	27	9.14733	1.00895	35	10.5575	1.03959	48	6.93664	1.05796	27	5.70814	1.01477	35	4.85464	0.947567	48	7.24173	0.950425	27	7.46685	1.00517	35	6.24799	0.984872	48	8.1266	0.954437	27	7.78974	0.985934	35	4.86381
XP_004018394.1	PREDICTED: 26S proteasome non-ATPase regulatory subunit 6 isoform X1 [Ovis aries]	45.24	19	19	56	389	45.4762	5.61768	0.997299	16	2.9902	1.01452	19	8.01379	0.956643	21	7.69923	0.995658	16	5.46587	0.992622	19	6.28817	1.01666	21	4.79847	1.01378	16	1.2805	1.01202	19	3.52875	1.00349	21	3.16037	1.00812	16	4.21179	0.989715	19	10.5996	1.01171	21	5.10106
XP_004022826.2	PREDICTED: argininosuccinate lyase isoform X1 [Ovis aries]	45.23	17	18	51	451	50.3446	6.59521	0.996902	20	7.4314	0.951112	15	6.18071	1.00712	15	4.1523	0.965347	20	3.94547	1.10581	15	9.48473	0.929962	15	8.07911	0.985179	20	3.39033	1.0129	15	3.70239	0.934336	15	4.30107	1.0591	20	3.99667	0.953938	15	5.97164	1.15189	15	7.6672
XP_004004253.2	PREDICTED: LOW QUALITY PROTEIN: dematin isoform X1 [Ovis aries]	45.19	14	16	80	405	45.4981	8.89502	1.04091	23	5.50441	1.0158	22	7.98237	0.962022	27	5.00019	0.99666	23	3.05084	0.930564	22	7.3193	0.979594	27	4.94305	0.994888	23	3.78159	1.0594	22	4.82796	1.02771	27	6.52541	0.962167	23	4.39745	0.978686	22	6.73532	1.02311	27	5.76398
XP_004008051.1	PREDICTED: ras-related protein Ral-A isoform X1 [Ovis aries]	45.15	4	7	58	206	23.525	7.10791	0.98348	15	6.79102	0.968215	14	4.29506	0.932874	16	6.01803	1.02436	15	5.4585	0.948108	14	3.62485	1.03382	16	4.29724	0.942265	15	8.74103	1.02839	14	3.43284	1.03728	16	5.64871	1.00316	15	5.61395	1.03697	14	4.95208	1.00122	16	4.97829
XP_004007704.1	PREDICTED: ataxin-10 isoform X1 [Ovis aries]	45.15	16	17	65	454	50.5449	5.03369	0.996631	25	4.36694	1.00573	19	4.99077	0.974291	20	7.19249	0.998742	25	4.49815	0.992252	19	3.84933	1.0163	20	4.73234	1.00772	25	2.89137	1.00579	19	3.46677	1.00879	20	4.91774	1.00675	25	3.60193	0.963601	19	4.60769	1.00286	20	3.90162
XP_014955759.1	PREDICTED: LOW QUALITY PROTEIN: AP-2 complex subunit alpha-1 isoform X1 [Ovis aries]	45.13	20	35	208	822	90.5519	6.80029	1.00253	41	4.10098	1.01661	39	7.80412	0.99306	44	10.0665	0.998974	41	4.11987	1.0238	39	6.00056	1.00191	44	6.10592	0.976071	41	3.76504	0.985514	39	5.88234	0.998621	44	5.50425	1.02283	41	4.19399	1.00919	39	5.9874	1.00261	44	4.7812
XP_011958930.1	PREDICTED: band 4.1-like protein 3 isoform X3 [Ovis aries]	45.13	0	53	414	1192	131.974	5.2749
XP_012043312.2	PREDICTED: mitochondrial amidoxime reducing component 2 isoform X1 [Ovis aries]	45.11	9	11	44	235	26.6585	5.74463	0.999424	14	10.4257	0.951755	14	4.49892	0.903227	8	10.4799	1.03428	14	7.4005	0.952374	14	5.15397	1.02056	8	2.23087	0.974355	14	5.46416	1.03688	14	4.00377	1.07464	8	7.15133	1.01768	14	5.13108	1.03696	14	3.29025	0.999829	8	1.18578
XP_004004610.1	PREDICTED: metaxin-2 isoform X2 [Ovis aries]	45.08	9	9	41	264	29.66	6.29053	1.03196	14	7.07167	0.984059	12	4.60951	1.00352	14	10.9638	1.00777	14	7.30746	0.995062	12	3.63445	0.994242	14	4.24549	0.985739	14	5.80452	0.982948	12	4.12866	1.01111	14	5.87812	0.987819	14	4.58587	1.04547	12	2.69975	0.985099	14	4.1957
NP_001267632.1	superoxide dismutase [Mn], mitochondrial [Ovis aries]	45.05	8	8	78	222	24.5646	8.74854	0.994993	33	8.95941	0.965392	20	4.79099	1.00768	25	6.52434	0.992658	33	6.19319	1.00327	20	4.99532	0.999853	25	6.85444	1.0202	33	6.3767	1.00255	20	6.37949	1.06839	25	6.84419	1.02769	33	6.29696	1.0355	20	2.63757	0.976051	25	5.67029
XP_004004943.1	PREDICTED: 60S ribosomal protein L6 [Ovis aries]	44.95	14	14	44	287	32.6936	10.6528	0.954196	17	7.25006	0.949605	11	2.67085	1.0096	16	4.50961	0.956919	17	2.58207	0.987641	11	6.31459	1.00998	16	3.00052	1.03666	17	3.84466	1.00806	11	2.70045	0.994529	16	4.94262	1.0421	17	2.65205	1.0662	11	2.76788	0.999282	16	5.03399
XP_004002254.1	PREDICTED: dynein light chain 1, cytoplasmic [Ovis aries]	44.94	2	3	52	89	10.3591	7.40088	0.944256	19	6.71855	0.990865	16	7.13266	0.972398	14	5.4658	1.02301	19	4.88772	0.987862	16	8.12677	1.05379	14	4.77163	0.99447	19	4.32801	1.07923	16	6.37826	1.0061	14	4.84505	1.01658	19	3.51904	0.939	16	8.03743	0.986329	14	6.26183
XP_004012440.1	PREDICTED: dynein light chain 2, cytoplasmic [Ovis aries]	44.94	2	3	66	89	10.3431	7.37158	0.891633	23	5.2748	0.973623	20	6.75432	0.925852	20	8.29241	1.04485	23	5.63349	1.0153	20	4.01934	1.0198	20	3.72824	1.02679	23	5.16956	1.06767	20	3.59052	1.06991	20	3.69823	1.01898	23	5.07421	0.955397	20	5.80248	0.984664	20	2.66474
XP_004009730.1	PREDICTED: alcohol dehydrogenase class-3 isoform X1 [Ovis aries]	44.92	13	13	114	374	39.6853	7.50342	0.941714	35	10.1943	0.946119	36	4.92016	0.94494	41	11.8649	1.03078	35	4.96467	1.01209	36	4.57717	1.00471	41	4.32815	1.02759	35	6.38269	0.980588	36	5.43916	1.00995	41	5.9741	1.00194	35	3.23224	1.06797	36	4.97387	1.03608	41	5.33195
XP_014959644.1	PREDICTED: mitogen-activated protein kinase 3 isoform X1 [Ovis aries]	44.91	6	11	117	265	30.6506	5.80811	0.979086	10	5.28406	0.926966	7	6.62081	0.961638	11	5.59297	1.0337	10	6.20059	1.0476	7	5.24057	0.975946	11	2.56168	0.983148	10	5.51258	1.03448	7	2.87737	1.04365	11	5.62697	1.00954	10	4.59673	1.02601	7	8.41222	1.00023	11	4.81667
XP_004018603.1	PREDICTED: histone H1x [Ovis aries]	44.86	9	9	41	214	22.3896	10.7114	1.02506	12	10.583	1.07326	12	4.69352	1.06396	17	7.59663	0.904562	12	2.11825	0.917161	12	6.17581	1.05538	17	6.29674	1.08541	12	5.40417	1.00378	12	6.65272	0.938608	17	8.52449	1.03435	12	4.8015	1.00384	12	6.73776	0.940998	17	5.7221
XP_012040859.1	PREDICTED: LOW QUALITY PROTEIN: 4-trimethylaminobutyraldehyde dehydrogenase isoform X1 [Ovis aries]	44.86	18	18	122	428	46.8804	5.42725	0.948028	36	4.87974	1.00199	37	4.49325	0.982214	49	5.48157	1.05034	36	5.29389	1.02263	37	5.61061	1.03445	49	3.93671	1.0075	36	3.17512	0.972379	37	6.07479	1.08559	49	3.95316	1.00179	36	4.17424	0.996268	37	6.37764	0.914402	49	4.74664
NP_001009196.1	somatostatin precursor [Ovis aries]	44.83	3	3	11	116	12.6814	5.51611	0.977677	3	8.06968	1.00228	2	2.72194	1.03305	6	7.63183	0.963693	3	2.99775	0.98428	2	3.57741	1.1777	6	6.80891	0.959176	3	0.0540063	0.903766	2	16.0919	0.92525	6	14.6163	1.12679	3	11.1248	1.11137	2	8.55113	0.911643	6	4.64486
XP_004019118.2	PREDICTED: LOW QUALITY PROTEIN: uncharacterized protein LOC101109129 isoform X1 [Ovis aries]	44.82	8	11	197	328	36.2409	11.1362	0.958682	52	8.10493	0.933957	50	6.46937	0.977248	59	6.32648	0.961472	52	6.26608	0.923872	50	7.3125	1.03518	59	5.86136	1.02819	52	6.31669	1.05091	50	5.55799	1.04023	59	6.11987	1.05604	52	7.23966	1.07292	50	6.44771	0.937742	59	4.43291
XP_004006099.2	PREDICTED: beta-adducin isoform X2 [Ovis aries]	44.8	28	28	170	721	80.1501	5.85889	0.987164	58	6.44044	1.01007	54	6.92679	0.989912	58	6.98377	1.01462	58	6.7015	0.991801	54	4.61803	0.985586	58	3.92125	0.970713	58	5.65114	1.00424	54	7.27366	0.983007	58	6.61652	1.01198	58	5.71062	0.995311	54	6.27038	1.02612	58	4.91071
XP_012039963.1	PREDICTED: serine/threonine-protein kinase DCLK1 isoform X1 [Ovis aries]	44.8	9	25	118	741	82.213	8.66064	0.961261	14	7.58081	0.993677	12	6.29473	0.985353	13	5.53382	1.01421	14	4.28499	0.988569	11	3.62193	0.980172	13	2.42378	1.0172	14	4.27154	1.02952	12	4.60505	0.999516	13	4.59325	1.03755	14	6.50885	1.01534	12	6.88245	1.04703	13	2.71746
NP_001135989.1	cAMP-dependent protein kinase type I-alpha regulatory subunit [Ovis aries]	44.74	17	17	69	380	42.8659	5.35107	1.00408	26	4.48732	0.994787	21	3.94318	0.981365	22	6.06743	1.01625	26	5.52745	0.986367	21	7.32107	1.00559	22	4.61165	1.00609	26	4.03891	0.988593	21	5.76447	0.997723	22	4.52468	0.996554	26	3.93413	1.01758	21	4.70798	1.03438	22	4.06602
XP_014947408.1	PREDICTED: putative hydroxypyruvate isomerase isoform X4 [Ovis aries]	44.71	5	5	24	170	19.0696	5.04639	1.05821	10	5.83682	1.01982	8	13.5448	1.00283	6	14.2953	0.962483	10	10.983	1.05051	8	14.0006	0.972989	6	6.8228	0.981611	10	7.62144	1.02924	8	8.25739	1.01522	6	7.85046	0.994296	10	3.91049	0.945377	8	8.70421	1.02619	6	8.50242
XP_004004808.1	PREDICTED: ras-related protein Ral-B isoform X2 [Ovis aries]	44.66	4	7	39	206	23.394	6.62451	1.09716	7	7.32562	1.05776	8	2.68071	0.952632	11	8.38188	1.12304	7	14.639	0.851187	8	17.4357	1.01861	11	1.77305	1.11249	7	15.3914	1.037	8	6.04991	1.04237	11	3.67901	0.738485	7	48.6691	1.04522	8	2.09004	0.986747	11	4.12527
XP_004002557.1	PREDICTED: protein S100-A11 [Ovis aries]	44.66	4	4	7	103	11.3447	7.28369	0.994477	2	12.6483	0.893012	4	4.7814	1.02867	1		0.993275	2	4.62856	0.85967	4	4.46221	0.976393	1		1.00756	2	0.769561	1.1299	4	3.13829	1.00418	1		1.00312	2	7.24802	1.08107	4	2.81425	1.00514	1
NP_001009755.1	metallothionein-3 [Ovis aries]	44.62	3	3	10	65	6.56844	4.84326	0.698761	5	15.087	0.64196	3	9.82008	0.969662	2	12.6387	1.29768	5	1.06692	1.81676	3	4.67436	1.01489	2	11.963	1.00965	5	3.34613	0.906657	3	0.214023	1.11875	2	20.9625	0.976271	5	5.15453	0.788465	3	0.986014	0.889617	2	0.597344
XP_004002938.1	PREDICTED: 60S ribosomal protein L24 [Ovis aries]	44.59	9	9	43	157	17.7679	11.2534	0.983982	15	6.3964	0.958881	12	5.38817	1.00008	16	3.92741	0.972267	15	3.76589	0.992267	12	9.37458	1.04279	16	1.91356	1.03403	15	1.87862	1.01721	12	3.03905	1.01009	16	4.45298	1.04395	15	3.85316	1.05857	12	6.31622	0.967764	16	2.73514
XP_014957449.1	PREDICTED: cellular retinoic acid-binding protein 1 [Ovis aries]	44.53	5	5	21	137	15.4257	5.35107	0.988543	7	7.57549	1.12659	6	7.22166	0.98639	8	8.06839	0.798809	7	18.0976	0.82117	6	18.519	0.905269	8	8.49367	1.17529	7	12.2626	0.927359	6	3.78971	1.13025	8	14.8376	1.02343	7	4.16559	1.10663	6	9.89905	0.976635	8	3.48988
XP_014954670.1	PREDICTED: LOW QUALITY PROTEIN: saccharopine dehydrogenase-like oxidoreductase [Ovis aries]	44.52	11	11	45	429	47.2993	8.82178	0.905553	14	4.46418	0.926454	16	6.64039	0.904463	15	8.86934	1.02465	14	3.0542	0.957847	16	4.17644	0.983946	15	4.75846	1.03547	14	2.88832	1.01355	16	3.99158	1.08212	15	4.1039	1.0226	14	4.75048	1.10145	16	5.81586	1.0041	15	3.83604
XP_014959136.1	PREDICTED: band 4.1-like protein 3 isoform X5 [Ovis aries]	44.5	0	51	409	1182	130.751	5.16064
XP_004021479.1	PREDICTED: GTP-binding protein SAR1a isoform X1 [Ovis aries]	44.44	3	7	26	198	22.4226	7.03467	0.96239	6	2.23215	0.933552	3	2.08461	1.03552	6	2.8706	0.997496	6	6.16078	1.02754	3	0.299578	1.00512	6	2.13149	1.00973	6	1.30244	1.0119	3	4.73264	1.02489	6	4.39165	1.00589	6	3.14359	1.04201	3	1.54227	0.978364	6	2.42274
XP_014951880.1	PREDICTED: serine/threonine-protein phosphatase 2B catalytic subunit alpha isoform isoform X1 [Ovis aries]	44.44	1	17	131	504	56.8143	5.65576	0.921428	8	4.45087	1.01193	8	4.1603	0.888295	6	3.25923	1.10444	8	5.26552	1.09967	8	3.69827	1.03631	6	1.48076	0.99876	8	2.87293	0.939728	8	2.49244	0.976451	6	4.99106	0.962685	8	5.29556	0.972454	8	3.82106	1.04473	6	8.67684
XP_004010595.1	PREDICTED: ras-related protein Rab-8B isoform X1 [Ovis aries]	44.44	3	10	77	207	23.6982	9.17334	0.966038	6	7.79086	0.96352	5	8.88204	0.941867	4	2.83545	1.02571	6	3.91683	0.969709	5	8.48236	1.01911	4	3.9965	0.985141	6	5.60668	0.995082	5	1.30131	1.01424	4	4.07282	1.03028	6	1.24822	1.05685	5	5.81478	1.0226	4	1.60978
XP_014958975.1	PREDICTED: LOW QUALITY PROTEIN: ornithine aminotransferase, mitochondrial isoform X1 [Ovis aries]	44.42	14	14	80	439	48.0559	6.53662	1.00289	24	11.6177	0.992154	26	7.66068	0.963175	30	9.8385	0.95178	24	8.19248	1.02944	26	9.08061	0.964946	30	3.4264	0.970328	24	4.8868	1.00569	26	7.33962	1.07275	30	8.3855	1.09034	24	3.32373	0.971624	26	6.50972	1.01548	30	4.69193
XP_004018800.1	PREDICTED: prefoldin subunit 6 isoform X1 [Ovis aries]	44.3	8	8	28	149	16.3227	8.96826	1.1031	11	7.0996	1.07068	9	6.14586	1.00214	8	4.52135	0.953135	11	6.44699	0.918842	9	6.7145	1.00319	8	3.84235	0.935235	11	6.1169	1.01794	9	9.16203	0.993083	8	5.59036	1.00033	11	5.56005	0.976863	9	11.238	1.00764	8	4.56096
XP_011955519.1	PREDICTED: microtubule-associated protein 4 isoform X13 [Ovis aries]	44.27	12	37	141	978	101.964	9.30518	0.97898	9	3.44463	1.01687	11	5.22724	1.01167	9	6.42056	1.04756	9	5.44877	1.16486	11	8.21356	0.97571	9	5.78592	0.98716	10	6.25326	0.983323	11	7.96754	0.949716	9	2.14274	0.98612	9	5.64141	0.902726	11	6.25816	1.06064	9	2.72948
XP_014958735.1	PREDICTED: nucleosome assembly protein 1-like 4 isoform X2 [Ovis aries]	44.27	12	13	56	375	42.6898	4.65283	1.02653	13	6.79855	1.08182	14	7.87372	0.943494	10	10.3592	1.00675	13	4.53058	0.940013	14	4.13125	1.02941	10	2.57977	1.00298	13	5.97965	1.01352	14	4.81188	0.968526	10	3.60536	0.989666	13	3.93528	0.969861	14	4.60356	1.06724	10	4.90697
XP_014951138.1	PREDICTED: calcyphosin [Ovis aries]	44.24	7	7	22	165	18.1759	4.81787	1.12924	8	9.48096	0.98595	8	3.51758	0.911239	6	6.09826	0.994839	8	1.11502	0.96052	8	5.52332	1.08387	6	1.37603	1.00871	8	4.93066	1.05857	8	4.0858	0.922878	6	5.8889	0.898216	8	4.20081	0.974302	8	6.97721	1.06317	6	1.44781
XP_014951534.1	PREDICTED: core histone macro-H2A.1 isoform X2 [Ovis aries]	44.2	14	16	68	371	39.4944	9.77393	0.956696	19	9.94687	1.00825	12	3.77222	1.02129	21	6.43594	0.916177	19	5.65384	0.952706	11	7.58266	1.05366	21	6.20066	1.02434	19	6.37369	1.00082	12	5.50569	0.983915	21	2.75311	1.07715	19	5.11514	1.04951	12	6.50267	0.929831	21	4.06921
XP_004005743.1	PREDICTED: ATP-dependent RNA helicase DDX1 [Ovis aries]	44.19	27	27	98	740	82.3758	7.21045	0.999287	38	6.123	0.972515	30	3.90245	0.98442	29	7.10998	0.986236	38	4.82803	0.980591	30	4.83744	0.993643	29	4.75421	0.992864	38	4.9047	1.01034	30	4.36268	1.0158	29	3.67383	1.01592	38	4.87838	1.02676	30	5.89192	0.997306	29	3.20808
XP_012033501.1	PREDICTED: small glutamine-rich tetratricopeptide repeat-containing protein alpha isoform X2 [Ovis aries]	44.18	13	13	48	292	32.0847	4.88135	1.02887	13	2.27343	1.08637	14	3.94952	0.994562	20	7.71893	1.04105	13	3.20411	1.01503	14	6.82647	1.02819	20	3.4985	0.986056	13	2.72032	0.981793	14	3.22569	0.850964	20	6.93005	0.948266	13	5.29534	0.906311	14	4.06944	1.08877	20	4.80645
XP_011959317.2	PREDICTED: LOW QUALITY PROTEIN: E3 ubiquitin-protein ligase CHIP isoform X1 [Ovis aries]	44.17	11	12	36	283	32.9393	5.69385	1.01039	11	8.98088	0.957318	10	11.099	0.966487	12	6.54618	0.999932	11	3.33265	1.02707	10	2.91956	0.978088	12	2.76436	1.04655	11	8.58268	1.02298	10	5.49945	1.02684	12	3.73702	0.987873	11	2.95216	1.02941	10	6.91073	0.985426	12	2.28144
XP_004012763.1	PREDICTED: dual specificity mitogen-activated protein kinase kinase 4 isoform X1 [Ovis aries]	44.13	11	11	39	281	32.1983	6.55127	0.971832	13	9.45305	0.9443	14	4.82041	0.955945	12	6.36816	1.04647	13	3.50325	1.04363	14	4.39673	0.978709	12	3.197	0.97461	13	5.40383	0.995728	14	3.05556	1.02055	12	5.08221	1.03931	13	2.43262	1.03277	14	4.80655	1.04973	12	4.9824
XP_004006777.1	PREDICTED: 3-mercaptopyruvate sulfurtransferase isoform X1 [Ovis aries]	44.11	8	9	24	297	33.1888	6.62451	1.00058	7	9.57967	0.910886	7	2.90046	0.954332	9	8.13796	0.971629	7	4.61876	1.02217	7	7.45299	0.999771	9	4.19938	1.09309	7	3.9515	1.0082	7	7.52505	1.04383	9	3.33324	0.954068	7	4.74938	1.06585	7	7.71954	1.01387	9	2.7034
XP_004007304.3	PREDICTED: succinyl-CoA ligase [ADP/GDP-forming] subunit alpha, mitochondrial isoform X1 [Ovis aries]	44.1	6	6	41	195	20.3627	9.40771	1.00445	14	7.6233	0.925027	14	7.81031	1.00328	13	11.9444	0.935358	14	6.88039	0.976871	14	8.38293	0.975739	13	4.09273	0.989021	14	3.21556	1.01606	14	3.06351	1.09524	13	7.51743	1.03815	14	5.02535	1.05923	14	1.59535	0.969561	13	3.27876
NP_001171150.1	NADH dehydrogenase [ubiquinone] 1 beta subcomplex subunit 8, mitochondrial [Ovis aries]	44.09	6	6	51	186	21.6985	6.11279	0.983704	15	2.80406	1.00729	20	2.82798	0.961204	16	7.03545	1.00609	15	4.6092	1.04977	20	3.02591	1.02828	16	4.62375	1.01057	15	6.54554	0.982623	20	4.96857	0.986464	16	5.97813	0.993478	15	6.60746	0.957945	20	4.71916	1.0108	16	4.76243
XP_014949871.1	PREDICTED: acylphosphatase-2 isoform X1 [Ovis aries]	44.09	6	6	21	127	13.77	9.5542	0.88891	6	7.63838	0.949964	7	4.46798	0.922983	8	15.1482	1.10217	6	4.33672	0.9634	7	5.54789	0.95368	8	5.00811	0.978219	6	3.76126	1.0387	7	4.17291	1.19716	8	2.62491	1.0201	6	2.1003	1.06263	7	2.67037	0.944786	8	4.83171
XP_004006741.1	PREDICTED: cytoskeleton-associated protein 4 [Ovis aries]	44.07	25	25	55	590	64.8114	6.03662	0.970668	17	4.48313	0.978192	18	6.90964	0.955969	20	3.52343	1.02599	17	4.41187	1.12672	18	9.22378	1.0067	20	3.46892	1.01251	17	3.12184	0.950149	18	5.07829	0.98668	20	5.20395	1.00254	17	2.99427	0.971679	18	5.25274	1.03842	20	3.98091
XP_004021419.1	PREDICTED: alpha-actinin-2 [Ovis aries]	44.07	20	33	112	894	103.74	5.45264	1.00374	19	6.3854	1.08042	13	6.44462	0.993469	19	10.6309	0.911787	19	6.63996	0.973217	13	6.08599	0.945695	19	4.4518	1.13479	19	7.08551	0.972357	13	2.35486	1.04774	19	9.47522	0.982586	19	2.87814	0.97971	13	5.76384	1.01442	19	5.73857
XP_012030315.1	PREDICTED: endoplasmin isoform X1 [Ovis aries]	44.03	34	35	293	804	92.3653	4.84326	0.984628	76	6.64877	0.977523	86	6.89549	0.998482	105	6.90461	0.997413	76	6.08311	1.0043	86	4.61466	1.03932	105	4.58843	1.01669	76	5.07968	1.01686	86	5.76123	0.987172	105	4.37425	1.01794	76	3.80585	1.00099	86	8.14841	0.978787	105	4.64128
XP_011958929.1	PREDICTED: band 4.1-like protein 3 isoform X2 [Ovis aries]	44	0	51	410	1200	132.697	5.16064
XP_014959380.1	PREDICTED: protein kinase C beta type isoform X1 [Ovis aries]	44	17	28	136	675	76.7572	6.97607	0.971106	24	3.32647	1.00363	20	6.05367	0.984801	17	3.88631	1.03785	24	4.89692	1.00836	20	4.82813	0.987641	17	4.03292	0.979422	24	5.14511	0.971535	20	5.17331	0.983428	17	2.17669	1.02677	24	3.23635	1.0393	20	6.20604	1.04701	17	2.58884
XP_004015410.1	PREDICTED: LOW QUALITY PROTEIN: nucleobindin-1 isoform X1 [Ovis aries]	43.98	17	17	59	457	53.1258	5.26221	1.07177	17	7.34435	1.12639	21	7.55936	1.05898	21	8.70389	1.06753	17	5.93906	0.985953	21	4.8073	1.04266	21	5.03806	1.0349	17	7.03822	0.978534	21	4.56029	0.880037	21	14.2229	0.881212	17	7.02016	0.908664	21	6.19027	1.02818	21	3.94143
XP_012044259.1	PREDICTED: proteasome subunit alpha type-7 isoform X1 [Ovis aries]	43.95	12	12	67	248	27.7514	8.67529	0.994643	21	5.54381	1.008	18	8.55942	1.01515	27	5.29099	0.977774	21	4.57832	0.963854	18	5.06002	0.989768	27	5.46267	1.01144	21	3.64078	1.03109	18	5.71833	1.02494	27	4.48786	1.01571	21	3.89492	1.00341	18	8.92728	0.990161	27	3.5625
XP_012037085.1	PREDICTED: kinectin isoform X8 [Ovis aries]	43.91	50	50	172	1305	150.634	5.90967	1.01902	60	4.53532	1.0094	58	6.50543	0.994609	54	7.52855	0.957722	60	4.37446	1.01808	58	6.79579	1.02663	54	4.32358	1.06333	60	5.08147	1.00814	58	4.15963	0.958511	54	5.71661	0.955585	60	3.63368	0.970022	58	8.12453	1.01666	54	4.80823
XP_011959437.1	PREDICTED: nmrA-like family domain-containing protein 1 isoform X1 [Ovis aries]	43.85	17	18	72	374	40.6109	8.14795	0.984035	25	6.54604	0.981973	21	4.12655	0.957599	19	4.76209	0.993161	25	4.71593	0.964907	21	2.78289	1.0082	19	2.74573	1.05036	25	5.93803	1.04498	21	2.71948	0.993775	19	4.43525	0.952662	25	3.21757	1.0193	21	4.98076	1.03431	19	4.84104
XP_014958498.1	PREDICTED: AP-2 complex subunit alpha-2 isoform X1 [Ovis aries]	43.79	26	40	214	975	107.15	7.81104	0.987044	47	6.01669	0.983197	42	5.43599	0.990686	45	5.43366	1.0089	47	5.54323	0.994228	42	4.33911	1.00597	45	3.24329	0.9884	47	6.22342	1.02133	42	4.9179	1.00376	45	4.56275	1.00453	47	3.64722	1.00158	42	4.96477	0.987927	45	3.56825
XP_004005727.1	PREDICTED: isoamyl acetate-hydrolyzing esterase 1 homolog [Ovis aries]	43.78	7	7	24	249	27.5731	5.90967	0.981978	10	6.2674	0.976742	5	4.69387	1.0041	9	5.1815	0.991764	10	2.73883	0.95127	5	2.85915	0.942779	9	2.01112	0.982971	10	2.7733	1.0385	5	0.620018	1.05614	9	4.04891	1.00486	10	3.25781	1.02119	5	4.81467	0.998464	9	1.05435
XP_004007982.1	PREDICTED: secernin-1 [Ovis aries]	43.72	18	19	209	414	46.2316	4.80518	1.04387	68	7.92263	1.09071	70	10.1998	1.01697	62	6.6149	1.05191	68	5.84286	1.01105	70	7.02435	0.970688	62	6.025	0.962709	68	5.70564	0.968485	70	7.85861	0.937959	62	6.36596	0.951261	68	5.84965	0.935369	70	8.72038	1.0571	62	7.04739
XP_004020615.1	PREDICTED: asparagine--tRNA ligase, cytoplasmic isoform X2 [Ovis aries]	43.65	20	20	99	559	64.2943	6.26514	1.01272	37	4.16745	0.972253	32	7.64265	0.988343	30	6.55154	1.00522	37	5.60235	1.02805	32	4.2461	1.0011	30	5.24355	1.00306	37	3.73124	1.01894	32	5.0434	0.98988	30	5.58861	0.994808	37	4.58774	1.00371	32	4.36295	1.01138	30	5.16866
XP_004010533.1	PREDICTED: leucine-rich repeat-containing protein 57 isoform X2 [Ovis aries]	43.51	10	10	53	239	26.7964	8.71924	1.00725	14	3.42472	0.98523	15	5.43227	0.971239	24	5.2809	1.0011	14	5.58246	0.976465	15	2.83095	0.9868	24	3.54256	0.984641	14	3.90218	1.01871	15	2.97102	1.04291	24	3.12201	1.00411	14	4.6582	1.02181	15	4.69701	1.00356	24	2.27093
XP_004008027.1	PREDICTED: 2-oxoglutarate dehydrogenase, mitochondrial isoform X3 [Ovis aries]	43.5	31	37	204	1023	115.891	6.84424	0.999876	55	5.40216	1.00681	47	4.99814	0.980028	63	8.01157	0.993509	55	4.43585	1.01333	47	7.53691	1.00497	63	4.67517	1.01107	55	4.77816	0.976396	47	4.43592	1.03245	63	6.41582	1.00465	55	5.20734	1.00172	47	5.70559	1.00627	63	3.62808
XP_012030140.1	PREDICTED: cAMP-dependent protein kinase catalytic subunit beta isoform X7 [Ovis aries]	43.49	7	16	83	338	39.3253	8.70459	1.00292	10	9.74862	0.995736	8	6.07771	0.981749	9	8.00975	1.0093	10	7.5128	0.974627	8	3.5317	1.00231	9	1.66945	0.979291	10	8.08072	0.999696	8	4.80768	0.999902	9	4.69384	0.99452	10	7.09746	1.01789	8	1.7567	0.981304	9	3.80077
XP_012045105.1	PREDICTED: dnaJ homolog subfamily A member 2 isoform X1 [Ovis aries]	43.47	12	12	50	329	36.606	6.53662	1.03314	14	8.70208	1.03807	19	7.83587	0.988695	17	4.58251	1.02616	14	5.59328	0.992614	19	6.28921	1.02653	17	3.88551	0.972455	14	5.58178	1.00617	19	3.73231	1.00523	17	4.87523	1.00121	14	4.81331	1.0015	19	6.86247	0.997	17	3.99817
XP_014948663.1	PREDICTED: LOW QUALITY PROTEIN: guanine nucleotide-binding protein G(q) subunit alpha isoform X1 [Ovis aries]	43.45	8	13	67	359	42.1543	5.68115	0.968996	19	3.5468	0.975431	14	9.28195	1.01353	12	6.41859	1.03854	19	4.7199	1.06496	14	6.79776	1.0064	12	3.43996	0.997421	19	4.04732	0.999927	14	2.79364	0.976831	12	2.61951	0.999448	19	3.8079	1.01731	14	6.71562	1.01595	12	3.19326
NP_001120760.1	glutaredoxin-1 [Ovis aries]	43.4	5	5	22	106	11.7761	7.78174	1.0242	10	5.5666	0.965976	5	2.946	1.03529	6	6.58527	0.998012	10	3.41103	1.01588	5	2.66499	0.978363	6	3.81946	0.978027	10	6.5194	0.993248	5	2.25104	1.05122	6	0.894115	0.98845	10	7.65672	1.05537	5	4.16682	0.952592	6	4.43637
XP_014951881.1	PREDICTED: serine/threonine-protein phosphatase 2B catalytic subunit alpha isoform isoform X2 [Ovis aries]	43.32	1	17	111	494	55.7858	6.07471	0.961425	1					0.898405	1		0.912292	1					1.06658	1		1.00262	1					1.08749	1		1.12821	1					0.936053	1
XP_004007976.1	PREDICTED: glycine--tRNA ligase [Ovis aries]	43.3	29	29	106	739	83.0765	7.13721	1.02064	30	9.18819	1.0135	36	6.70125	0.997694	35	6.8501	1.01199	30	7.02789	1.00625	36	8.31946	0.982643	35	5.07344	0.959569	30	4.39771	0.975797	36	6.35511	1.00635	35	7.24531	0.99215	30	3.66387	1.00634	36	6.38826	1.01842	35	3.72919
XP_012039514.1	PREDICTED: cell adhesion molecule 3 isoform X1 [Ovis aries]	43.28	14	14	113	409	44.7174	5.57959	1.00396	42	6.12229	0.993369	35	7.59342	0.976397	36	8.30744	1.03213	42	6.53991	1.01861	35	5.88849	0.940612	36	4.64397	0.956723	42	4.01288	0.991596	35	7.27283	1.04807	36	4.50256	1.00135	42	3.1283	1.01889	35	4.54426	1.02105	36	6.12587
XP_004016098.1	PREDICTED: platelet-activating factor acetylhydrolase IB subunit beta [Ovis aries]	43.23	7	7	28	229	25.4751	5.92236	0.951728	11	6.63795	1.00425	9	3.02201	0.824484	5	4.37022	1.0118	11	6.10268	0.96829	9	3.38767	1.06264	5	3.82102	1.04004	11	5.5113	0.98247	9	4.44238	1.02553	5	4.25833	1.01432	11	3.45617	1.02163	9	2.93023	1.06354	5	1.29383
XP_004010354.1	PREDICTED: NEDD8 [Ovis aries]	43.21	5	5	38	81	9.06595	8.42627	1.08444	9	10.3402	1.06391	13	10.9593	1.03754	15	10.4244	1.00853	10	9.24935	0.947305	13	6.11663	1.0137	15	4.81508	0.979959	10	5.54704	1.0141	13	9.21003	0.98783	15	10.1983	0.911971	9	5.44082	1.02084	13	7.13736	0.963339	15	6.27726
XP_012037526.1	PREDICTED: activator of 90 kDa heat shock protein ATPase homolog 1 isoform X1 [Ovis aries]	43.2	15	15	71	338	38.2053	5.52881	1.00381	25	6.43313	1.05948	25	4.70552	0.972213	21	7.78964	1.01871	25	8.8421	0.98913	25	4.2145	1.0265	21	4.17757	0.970963	25	5.57622	0.966853	25	4.76186	1.00807	21	6.59072	1.02802	25	5.14702	0.98945	25	6.34918	0.984932	21	3.99773
NP_001159361.1	ATP synthase subunit O, mitochondrial [Ovis aries]	43.19	1	8	59	213	23.4046	9.89111	0.953023	1		0.939072	1					1.04979	1		0.957201	1					1.01611	1		0.987996	1					0.985055	1		1.11772	1
XP_011954745.1	PREDICTED: CLIP-associating protein 2 isoform X30 [Ovis aries]	43.16	1	45	148	1286	140.583	8.5874	1.06555	1								1.03732	1								1.0991	1								0.80596	1
XP_004019791.1	PREDICTED: 26S proteasome non-ATPase regulatory subunit 13 isoform X1 [Ovis aries]	43.09	15	15	56	376	42.72	5.57959	0.995254	16	5.0708	1.00256	21	5.08635	0.998475	19	7.74423	0.98741	16	4.25243	1.0213	21	6.38585	0.998565	19	3.23484	1.00699	16	4.43714	1	21	5.00123	1.00698	19	4.07799	1.01344	16	2.36061	0.995534	21	4.00993	1.01337	19	3.02789
XP_014958289.1	PREDICTED: myelin-oligodendrocyte glycoprotein isoform X1 [Ovis aries]	43.09	11	11	296	246	28.0719	8.03076	1.00734	110	6.60436	1.04118	98	7.73379	0.955722	86	8.60973	1.06384	110	6.5354	1.08624	98	5.61177	1.01284	86	7.54362	0.883718	110	7.70389	0.935281	98	8.35525	1.02973	86	5.59261	1.03319	110	5.99819	0.946215	98	6.99147	0.982396	86	5.75437
XP_014951019.1	PREDICTED: guanylate kinase isoform X2 [Ovis aries]	43.09	8	8	27	188	21.1298	7.29834	0.94768	8	4.83727	1.07016	10	4.81722	0.926645	9	8.90701	1.00543	8	1.95203	0.969492	10	4.24139	0.999742	9	4.12074	1.0444	8	5.60183	0.994157	10	4.43686	0.985365	9	6.03876	1.00254	8	1.88096	0.987646	10	2.06167	1.02998	9	3.63657
XP_004019093.1	PREDICTED: histone H2A type 1-D [Ovis aries]	43.08	1	7	84	130	14.0989	10.9019							0.855748	1								1.07903	1								1.07468	1								0.96704	1
XP_004022066.1	PREDICTED: amine oxidase [flavin-containing] B isoform X1 [Ovis aries]	43.06	17	20	132	504	56.9495	8.1333	0.940265	27	9.70069	0.946568	27	6.87425	0.983761	30	6.92259	1.03869	27	3.56171	1.03815	27	2.45278	0.956736	30	5.11277	0.986	27	5.98076	0.951474	27	3.83413	1.04512	30	5.76056	1.00825	27	5.89378	1.04861	27	5.24579	1.0189	30	6.54414
XP_011951060.1	PREDICTED: 40S ribosomal protein S13 [Ovis aries]	43.05	7	7	32	151	17.2117	10.5356	1.00837	10	11.0273	0.973334	8	8.2672	0.950636	13	12.1751	0.974556	10	2.32668	1.02312	8	2.5516	1.00572	13	4.01329	1.00225	10	7.25718	1.01325	8	4.61183	1.04515	13	3.27015	1.03254	10	4.56679	1.03895	8	4.22808	1.00848	13	5.85828
XP_012042785.1	PREDICTED: voltage-gated potassium channel subunit beta-2 isoform X3 [Ovis aries]	43.05	11	14	40	367	40.959	8.99756	0.985181	10	4.34939	1.02563	11	5.66835	0.937384	8	1.90623	1.05785	10	1.80553	1.00917	11	5.21003	1.03242	8	4.07858	0.927866	10	2.84189	0.962205	11	4.29153	0.977345	8	3.44853	1.06162	10	4.12238	1.00673	11	4.83378	1.032	8	4.5192
XP_012040557.2	PREDICTED: LOW QUALITY PROTEIN: serine/arginine-rich splicing factor 1 [Ovis aries]	43.04	11	11	47	237	27.1035	10.3599	1.06724	18	6.37023	1.09124	12	7.5242	1.04805	17	7.23858	0.964892	18	3.71081	1.01072	12	3.89046	1.05751	17	7.12294	1.05257	18	3.64059	0.960341	12	3.95654	0.868179	17	5.67258	0.905172	18	7.21317	0.957239	12	5.33493	1.02405	17	3.80856
XP_004021406.1	PREDICTED: cytochrome c oxidase assembly factor 6 homolog isoform X2 [Ovis aries]	43.04	3	3	6	79	9.39643	8.44092	0.944806	2	5.21384	0.996844	2	0.311897	0.888648	2	8.67057	1.00186	2	6.72636	0.950383	2	3.76951	1.07914	2	7.63389	1.00402	2	5.08658	1.02392	2	0.860873	1.07206	2	0.0101493	1.04993	2	6.62032	1.02634	2	2.31555	0.942467	2	2.53649
XP_014955343.1	PREDICTED: band 4.1-like protein 1 isoform X6 [Ovis aries]	43.04	15	39	237	920	102.386	5.75732	0.955261	46	4.19066	1.00559	36	7.00699	0.996522	30	6.05479	1.03457	46	4.47673	1.02565	36	4.82177	0.992046	30	3.67538	1.00304	46	3.29248	0.972015	36	5.79538	1.03121	30	6.59663	1.00599	46	4.08931	0.979055	36	5.92747	0.980571	30	3.71926
XP_014958147.1	PREDICTED: 40S ribosomal protein S10 [Ovis aries]	43.03	8	9	33	165	18.9139	10.1548	0.972959	12	6.6983	0.957388	11	6.01735	0.992466	7	6.44114	0.963118	12	5.92881	0.964846	11	7.24433	1.01837	7	2.76571	1.03578	12	4.62109	1.01548	11	6.14124	0.991528	7	4.19282	1.00791	12	4.96967	1.05578	11	2.7263	0.976648	7	2.35459
XP_014956245.1	PREDICTED: acetyl-CoA acetyltransferase, mitochondrial isoform X1 [Ovis aries]	43.02	16	16	68	444	47.1524	8.49951	1.08684	24	4.08985	1.02269	21	6.2199	0.929665	23	5.65464	0.874135	24	3.99491	0.99741	21	3.90678	0.919575	23	4.77474	0.908358	24	3.68664	1.02581	21	3.8227	1.05716	23	4.63259	1.11826	24	6.76026	0.934874	21	4.50427	1.09351	23	3.94673
XP_011963758.1	PREDICTED: vacuolar protein sorting-associated protein 4A-like [Ovis aries]	42.99	1	5	16	107	11.5461	9.99365	1.01203	1		0.982183	2	0.50995	0.969003	1		1.00358	1		1.02668	2	1.7628	1.00871	1		1.03769	1		1.01926	2	1.41753	1.0417	1		0.951924	1		0.982736	2	2.55946	0.9829	1
XP_014959717.1	PREDICTED: LOW QUALITY PROTEIN: guanine nucleotide-binding protein G(I)/G(S)/G(T) subunit beta-2 isoform X1 [Ovis aries]	42.94	5	11	259	340	37.209	5.66846	0.98375	25	6.87564	0.978294	23	4.12578	1.0513	23	6.40769	0.997434	25	7.77751	0.969501	23	5.06859	0.965575	23	2.9929	0.983014	25	4.0671	1.02151	23	6.51018	0.996877	23	5.85667	1.01974	25	4.42683	1.01408	23	4.73601	0.991351	23	3.84111
XP_011988042.1	PREDICTED: interferon-inducible double-stranded RNA-dependent protein kinase activator A isoform X3 [Ovis aries]	42.91	10	10	40	275	30.4036	9.11475	1.05186	14	7.15345	0.990101	11	5.14259	0.980105	14	5.80384	0.985398	14	5.45546	1.02457	11	3.22339	1.02386	14	4.47451	0.999407	14	8.58435	0.976448	11	5.56754	1.01926	14	2.91133	0.971615	14	3.04582	0.997277	11	5.00801	0.972623	14	4.10858
XP_012036803.1	PREDICTED: talin-2 isoform X4 [Ovis aries]	42.9	65	83	245	2513	268.342	5.64307	0.978116	63	4.83655	0.960583	55	6.57917	0.97897	69	5.90732	1.03432	63	4.95905	1.03051	55	6.26338	1.03416	69	4.05538	0.991521	63	4.10563	1.00481	55	4.93026	0.964073	69	5.20135	0.992559	63	5.24604	1.02904	55	7.58087	1.01649	69	4.09833
XP_011950148.1	PREDICTED: protein kinase C gamma type isoform X1 [Ovis aries]	42.88	17	20	90	569	64.1092	6.37939	0.992181	32	5.1066	0.96516	18	6.67289	0.976869	21	4.52606	1.00603	32	5.55492	1.01994	18	4.50458	0.995074	21	4.10385	1.01395	32	5.22209	0.963511	18	4.39823	1.02853	21	6.1105	0.975962	32	3.67527	1.02819	18	3.9968	1.02152	21	3.3759
NP_001009802.1	alpha-2-HS-glycoprotein precursor [Ovis aries]	42.86	11	11	44	364	38.6554	5.37646	1.04281	12	7.21452	1.17107	14	3.75584	1.01111	17	5.39416	0.907644	12	10.0919	0.967071	14	6.69477	1.1793	17	8.74244	1.13912	12	8.18704	0.933168	14	4.43949	0.91599	17	5.43203	0.92338	12	3.16695	0.888722	14	10.6199	0.880189	17	13.1597
XP_014949737.1	PREDICTED: putative peptidyl-tRNA hydrolase PTRHD1 [Ovis aries]	42.86	6	6	22	140	15.9624	9.29053	0.966144	10	2.74333	0.955229	5	2.68769	0.963803	7	2.62158	1.00195	10	4.16474	1.02241	5	1.4459	0.98475	7	2.34575	1.00541	10	4.393	0.982504	5	1.37602	1.06955	7	2.62482	1.02316	10	2.04736	1.08362	5	4.30212	0.984255	7	2.07959
XP_004014121.3	PREDICTED: LOW QUALITY PROTEIN: EF-hand domain-containing protein D2 [Ovis aries]	42.86	8	10	35	238	26.4552	5.21143	1.02939	12	5.10698	1.12455	11	4.31024	1.01874	7	7.55468	1.09401	12	5.11611	1.04639	11	11.5351	0.968345	7	4.20454	0.966454	12	3.9979	0.922133	11	7.381	0.875165	7	6.29113	0.907524	12	3.4333	0.901844	11	2.11877	1.13116	7	0.952511
XP_014948250.1	PREDICTED: methylglutaconyl-CoA hydratase, mitochondrial isoform X1 [Ovis aries]	42.86	13	14	73	357	37.4438	9.31982	0.95646	18	4.15677	0.987302	23	5.10607	0.948427	28	7.14974	1.02174	18	4.66485	1.02168	23	5.70238	1.0112	28	2.67171	0.989395	18	4.93799	0.991834	23	8.12647	1.02633	28	4.95759	1.02663	18	3.11039	1.01776	23	4.82123	1.00725	28	2.57914
XP_004002670.1	PREDICTED: NAD(P)H-hydrate epimerase [Ovis aries]	42.86	9	9	42	280	30.3837	6.56592	0.958917	15	5.87973	1.01672	15	7.12088	0.922305	11	4.21638	1.03588	15	4.14016	1.01683	15	7.02126	0.987023	11	3.04468	0.996827	15	3.44243	0.970154	15	4.3132	1.0625	11	1.67639	1.03231	15	2.71841	1.01095	15	5.36668	1.00875	11	2.79278
XP_004019850.1	PREDICTED: von Willebrand factor A domain-containing protein 5A [Ovis aries]	42.78	28	28	113	783	86.2259	6.32861	1.01857	39	7.25462	0.976913	36	6.67417	1.03109	38	6.11113	0.969401	39	5.32258	0.964095	36	6.76383	0.96952	38	3.39332	0.962435	39	6.51411	1.03833	36	7.08441	1.07091	38	5.42939	1.04139	39	4.43922	1.00482	36	5.44424	0.946621	38	3.8752
XP_004004768.1	PREDICTED: 60S ribosomal protein L26 [Ovis aries]	42.76	2	8	25	145	17.2475	10.5503	0.973562	1		0.93368	2	1.94088	0.997243	3	18.4166	1.01	1		0.998088	2	2.18779	1.03292	3	0.138896	1.02849	1		1.01467	2	0.924935	0.991898	3	7.5343	0.992871	1		1.06078	2	2.52893	0.983217	3	5.71295
XP_011958281.1	PREDICTED: glutathione S-transferase omega-1-like isoform X1 [Ovis aries]	42.74	8	12	56	241	27.247	8.1333	1.00703	14	4.64099	0.931728	13	12.521	0.922869	13	7.65059	0.941822	14	4.59755	1.02091	13	10.8108	0.956318	13	3.28173	0.974962	14	2.46437	1.02532	13	3.44978	1.0434	13	4.89688	1.07447	14	2.2711	1.06486	13	2.93683	1.03644	13	2.14278
XP_004002579.1	PREDICTED: protein S100-A16 [Ovis aries]	42.72	4	4	27	103	11.7971	8.38232	0.964774	9	8.30017	1.04628	8	5.40936	0.957136	10	7.48481	1.02749	9	10.1285	0.997048	8	3.08184	1.06507	10	2.92892	1.04472	9	9.39215	1.00586	8	2.47311	0.944939	10	4.46419	1.01236	9	8.33902	0.963154	8	7.36274	1.01695	10	4.69913
XP_014952526.1	PREDICTED: unconventional myosin-Va isoform X7 [Ovis aries]	42.72	81	81	327	1828	211.947	8.54346	0.996884	107	6.19258	1.02199	110	5.22775	0.999808	109	6.84166	0.985211	107	4.49691	1.03275	110	5.79329	0.956404	109	5.67546	1.00438	107	4.90022	0.996801	110	4.15953	0.975441	109	5.27335	1.01995	107	4.59067	0.957865	110	5.54184	1.07287	109	5.02132
XP_014958677.1	PREDICTED: barrier-to-autointegration factor isoform X1 [Ovis aries]	42.7	3	3	20	89	10.052	6.0874	1.07825	7	8.21782	1.0545	6	3.32774	1.00969	7	6.02347	0.879003	7	8.3305	0.980798	6	4.21067	1.03753	7	3.54893	1.01188	7	4.58924	1.03507	6	6.39422	0.895353	7	5.26936	1.03342	7	3.21295	0.952389	6	3.32267	1.00268	7	2.66148
XP_004005320.2	PREDICTED: sialic acid synthase isoform X1 [Ovis aries]	42.68	12	12	63	321	36.0284	7.2251	0.96899	20	5.20224	0.955434	22	6.15875	0.991642	21	5.17013	1.0439	20	4.73068	1.02815	22	6.97116	1.0143	21	9.55944	1.00599	20	2.93697	1.02329	22	5.86243	1.00053	21	6.20015	1.00423	20	3.9391	0.996756	22	7.31299	0.992881	21	6.21305
NP_001020032.1	glycogen phosphorylase, liver form [Ovis aries]	42.66	35	38	143	851	97.4061	6.78564	0.950285	38	6.90803	0.990468	39	4.24326	0.983714	46	6.45785	0.952451	38	5.29406	0.977961	39	6.33102	0.932406	46	3.25122	1.0533	38	5.51084	0.988433	39	4.28747	1.12481	46	6.43931	1.06645	38	4.00267	1.05506	39	3.79552	0.97703	46	4.89996
XP_004002862.1	PREDICTED: neural cell adhesion molecule 2 isoform X1 [Ovis aries]	42.65	33	33	172	837	92.9232	5.60498	1.00023	62	5.60581	0.945481	55	6.08141	0.973345	54	6.24826	1.01208	62	6.71442	1.0347	55	5.9243	1.03252	54	3.25365	0.993399	62	4.30784	1.03297	55	5.81991	0.999048	54	5.40917	0.985267	62	4.28361	0.987838	55	4.48184	0.987188	54	5.25846
XP_004002481.1	PREDICTED: histone H2A type 2-C [Ovis aries]	42.64	1	6	69	129	13.9798	10.9019	1.07362	3	1.99641				0.852627	2	7.54757	0.940856	3	1.09835				0.927314	2	3.36753	0.937973	3	2.65249				1.32513	2	0.748177	1.04026	3	4.60667				0.88667	2	0.860149
XP_004006885.1	PREDICTED: histone H2A.J [Ovis aries]	42.64	1	6	71	129	14.0109	10.9019	0.877523	2	7.23548	0.904488	3	0.181513	1.03642	2	3.44958	0.925334	2	3.61004	1.03543	3	0.487893	1.07472	2	0.249247	1.16633	2	0.978049	0.995837	3	0.566479	0.890881	2	2.39355	1.04365	2	1.86009	1.09521	3	2.83978	1.0069	2	0.92816
XP_004003062.1	PREDICTED: serine/threonine-protein kinase PAK 2 [Ovis aries]	42.56	13	20	79	524	58.0238	5.77002	0.996933	13	6.71462	0.933867	16	4.59432	0.974997	13	4.70153	1.04309	13	3.52046	0.957799	16	7.7696	1.00635	13	3.50862	1.00263	13	1.93778	1.01806	16	7.15726	1.02047	13	4.0843	0.984352	13	4.52047	1.03881	16	4.97744	1.00796	13	3.40838
XP_011957712.1	PREDICTED: elongation factor 1-gamma isoform X1 [Ovis aries]	42.54	26	26	146	536	61.155	7.45947	0.966048	50	7.37047	0.968104	47	4.52163	0.996536	48	7.76333	0.987133	50	6.52931	1.03723	47	5.06611	0.999005	48	5.41244	1.0317	50	4.22801	1.01001	47	3.58409	1.00964	48	2.93858	1.02069	50	4.19007	1.01905	47	5.24543	0.991031	48	4.16151
XP_004012861.1	PREDICTED: pyridoxine-5'-phosphate oxidase isoform X1 [Ovis aries]	42.53	8	8	36	261	30.3042	8.01611	0.984402	12	5.58293	1.00439	9	2.98178	0.986686	14	5.5791	1.00547	12	2.42824	1.04713	9	4.27201	0.91052	14	4.03106	0.994764	12	3.49618	0.987481	9	1.47413	1.06438	14	3.27359	1.03307	12	1.9671	0.976262	9	1.29664	1.056	14	4.24953
XP_012044310.1	PREDICTED: vesicle-associated membrane protein-associated protein B/C isoform X1 [Ovis aries]	42.53	10	10	52	261	28.8798	8.14795	0.971578	16	10.3214	0.952062	18	7.46342	1.01101	17	7.25308	1.02156	16	6.7623	0.977515	18	2.92232	0.990379	17	4.55854	1.0176	16	4.31967	1.05116	18	3.80347	0.983342	17	5.73345	0.99433	16	3.27286	0.998341	18	5.72068	1.01472	17	4.95582
XP_014958058.1	PREDICTED: ubiquinol-cytochrome-c reductase complex assembly factor 2 isoform X1 [Ovis aries]	42.53	6	6	20	174	20.0894	10.2427	0.925645	8	4.92533	0.876637	5	2.33442	0.957422	7	4.08246	1.01734	8	2.2518	1.00516	5	3.2675	1.00619	7	3.04691	1.0365	8	4.22382	1.07449	5	5.4208	1.05132	7	5.88997	1.02601	8	2.86154	0.982484	5	9.68768	0.981975	7	1.99547
XP_014949617.1	PREDICTED: neuronal calcium sensor 1 isoform X2 [Ovis aries]	42.49	8	8	28	193	22.017	5.32568	1.01261	9	6.44584	0.974746	11	6.80184	0.98773	8	6.35387	1.00813	9	3.27559	0.984292	11	9.05257	0.990562	8	2.8993	0.937217	9	5.46702	0.961865	11	5.49867	0.994862	8	2.35462	1.04374	9	3.70782	1.05364	11	5.27267	1.02988	8	5.90096
XP_004012956.1	PREDICTED: eukaryotic translation initiation factor 1 [Ovis aries]	42.48	1	4	22	113	12.7246	7.44482	0.961196	1		1.0344	3	1.14959				1.03998	1		0.946652	3	0.604435				0.979451	1		1.00609	3	4.00312				1.02132	1		0.981368	3	0.885769
XP_004018289.1	PREDICTED: eukaryotic translation initiation factor 1b [Ovis aries]	42.48	1	4	21	113	12.8157	7.37158	0.999985	1		1.00694	1		1.03903	1		0.949768	1		1.02468	1		1.02978	1		1.06315	1		1.00882	1		0.977735	1		0.994384	1		0.970386	1		0.969492	1
XP_014952992.1	PREDICTED: ezrin isoform X1 [Ovis aries]	42.48	2	20	106	419	50.1207	6.72705	0.952462	2	0.000565689	0.955752	1		1.03052	3	5.23673	1.0037	2	1.04127	0.880212	1		1.01282	3	4.13164	1.04341	2	8.01873	1.11663	1		0.949678	3	1.7526	1.00315	2	8.92636	1.02975	1		1.02431	3	7.37621
XP_014957185.1	PREDICTED: phosphatidylinositol transfer protein beta isoform isoform X2 [Ovis aries]	42.44	8	12	39	271	31.5189	6.87354	0.997906	8	3.49981	0.96739	8	4.66682	0.948632	5	11.3074	1.00548	8	3.91675	1.01756	8	3.88289	1.04747	5	1.18477	0.999989	8	2.48333	1.01043	8	3.62928	0.992884	5	3.09486	1.00541	8	1.04812	1.00735	8	5.75893	1.05205	5	1.6052
XP_004004006.1	PREDICTED: low molecular weight phosphotyrosine protein phosphatase isoform X5 [Ovis aries]	42.41	5	5	14	158	18.1039	7.10791	1.05862	6	9.10023	1.03793	2	1.20249	1.02479	6	7.76948	1.00206	6	3.8557	1.04319	2	14.1854	0.952708	6	3.98714	0.98182	6	6.36961	0.942504	2	6.42103	1.00747	6	7.15757	0.99224	6	6.04532	0.986901	2	7.31387	1.01332	6	1.72351
NP_001156024.1	ADP-ribosylation factor-like protein 2 [Ovis aries]	42.39	7	7	28	184	20.8888	6.78564	0.996921	11	7.75974	1.01986	7	5.41534	0.971782	9	3.48608	1.00852	11	9.57115	1.01838	7	5.04574	1.00915	9	6.2859	0.970626	11	3.924	0.915346	7	3.20831	1.02466	9	8.11656	1.02354	11	3.68612	1.06064	7	13.496	0.967001	9	4.88999
XP_014947194.1	PREDICTED: LOW QUALITY PROTEIN: lamin isoform X1 [Ovis aries]	42.39	29	31	184	729	81.7975	7.81104	1.00699	65	7.0263	0.994902	50	7.0538	1.02003	60	7.85164	0.926761	65	6.77118	0.950653	50	4.91092	1.06838	60	6.49351	1.09639	65	6.79472	1.00246	50	5.28302	0.960424	60	5.26768	0.970144	65	4.48543	1.04636	50	4.0559	0.956192	60	5.09471
XP_012041405.1	PREDICTED: phosphatidylinositol 5-phosphate 4-kinase type-2 beta isoform X3 [Ovis aries]	42.35	9	14	79	366	41.8958	6.22705	0.962556	17	7.98093	0.973555	11	10.0735	1.0252	13	8.25049	0.99977	17	2.76548	1.00937	11	2.29004	0.967091	13	2.98106	1.00486	17	4.48952	0.990452	11	3.93502	1.0169	13	8.60027	1.01154	17	4.8137	1.01795	11	4.3087	0.990195	13	7.84972
XP_012045350.1	PREDICTED: V-type proton ATPase subunit d 1 isoform X1 [Ovis aries]	42.34	12	12	80	274	31.6559	5.19873	0.990069	28	4.12208	0.968056	25	4.58457	0.974284	26	5.63215	1.00015	28	4.64978	1.04686	25	3.23951	0.992884	26	3.15327	0.982252	28	5.08007	1.00539	25	3.57953	0.994793	26	4.25639	1.01895	28	3.80133	1.0044	25	4.87768	1.0534	26	4.81316
XP_004006537.1	PREDICTED: cullin-associated NEDD8-dissociated protein 1 [Ovis aries]	42.28	45	47	250	1230	136.303	5.78271	0.985089	72	6.33604	0.965083	79	4.73306	0.983134	87	7.88338	0.99406	72	4.54076	1.00394	79	4.59627	0.994066	87	4.87822	0.982571	72	5.9848	1.02347	79	4.33179	1.02986	87	5.55974	1.0294	72	4.81171	1.00487	79	6.3917	0.993387	87	3.59071
XP_004002884.1	PREDICTED: 1,4-alpha-glucan-branching enzyme [Ovis aries]	42.27	23	24	74	705	80.9068	6.354	0.974916	22	5.47443	0.90898	18	4.58833	0.983545	25	10.3007	1.03171	22	5.57707	0.995129	18	5.44062	0.996185	25	4.25084	0.970183	22	3.55692	1.0706	18	5.20987	1.03367	25	5.0155	1.00789	22	4.7016	1.00855	18	5.64985	0.986222	25	4.27354
XP_004017056.1	PREDICTED: NAD(P) transhydrogenase, mitochondrial [Ovis aries]	42.24	40	41	246	1082	113.461	8.1626	0.936324	75	5.67104	0.999523	77	5.28518	0.974833	89	7.06728	1.04364	75	3.88663	0.998111	77	6.23422	1.01505	89	4.91913	1.02962	75	4.51072	0.965803	77	5.09808	1.03537	89	3.68778	0.994183	75	3.54609	1.03274	77	5.81588	0.977221	89	3.60718
NP_001155328.1	ras-related C3 botulinum toxin substrate 1 [Ovis aries]	42.19	6	9	83	192	21.4362	8.49951	0.951355	15	6.51104	0.930959	16	5.84588	0.958668	18	5.96757	1.07285	15	5.18963	0.988804	16	8.47995	0.988905	18	6.44041	0.987423	15	6.28851	1.01358	16	5.31403	1.06789	18	4.74135	1.01114	15	6.18197	1.03043	16	5.03825	0.980639	18	3.76183
XP_004002367.1	PREDICTED: ATP synthase F(0) complex subunit B1, mitochondrial isoform X1 [Ovis aries]	42.19	13	13	146	256	28.7123	9.31982	1.00819	45	7.03985	0.999887	46	5.59646	0.952017	54	8.99024	1.01667	45	6.48991	0.998576	46	6.73867	0.992824	54	4.73834	0.999853	45	6.68223	0.990022	46	6.13299	1.02708	54	7.45976	0.984741	45	4.68112	1.00447	46	5.19993	0.996318	54	6.22386
XP_014956060.1	PREDICTED: glia maturation factor gamma isoform X1 [Ovis aries]	42.16	4	4	7	102	12.053	5.2876	1.23112	1		1.04184	1		0.990175	4	3.9948	0.837841	1		1.00884	1		0.984675	4	1.23055	0.910812	1		1.3425	2	63.2338	0.960376	4	3.1848	1.01833	1		1.38729	2	42.4836	1.04777	4	3.6657
NP_001106291.1	60S ribosomal protein L10 [Ovis aries]	42.06	8	8	36	214	24.5869	10.1401	0.960241	11	6.02874	0.900366	13	5.66104	0.959533	12	3.60819	0.955545	11	5.6137	1.01946	13	3.10444	1.01459	12	5.69893	1.04387	11	3.90523	1.03679	13	2.72148	1.03753	12	3.33917	1.06217	11	5.77706	1.06403	13	6.66574	0.978415	12	5.49046
XP_004018059.1	PREDICTED: BAG family molecular chaperone regulator 5 [Ovis aries]	42.06	13	14	60	447	50.9696	5.8208	0.957979	24	5.94547	0.96827	17	4.8623	0.96552	17	4.29902	1.0058	24	3.35765	0.988353	17	3.47663	0.970934	17	2.3741	1.0475	24	4.76378	1.04911	17	4.59672	1.05587	17	3.08515	1.00586	24	5.19666	0.981551	17	4.29092	1.02833	17	3.61694
XP_014959738.1	PREDICTED: ATP synthase subunit f, mitochondrial isoform X1 [Ovis aries]	42.05	3	4	17	88	10.2905	9.86182	1.00736	7	1.96983	1.07561	3	2.07252	1.05042	5	6.11727	0.985462	7	3.40781	1.01654	3	5.18276	0.987632	5	3.72037	0.961963	7	1.6162	0.930936	3	0.632983	1.00619	5	2.92195	1.03775	7	2.66392	0.982474	3	0.55416	0.986876	5	5.2251
NP_001155332.1	ras-related protein Rab-8A [Ovis aries]	42.03	3	10	69	207	23.6692	9.05615	0.961296	3	1.93649	0.978092	3	5.55193	1.11819	1		0.966457	3	0.446134	1.00032	3	0.763139	0.986256	1		1.05432	3	4.55804	0.994834	3	3.52456	0.934901	1		1.03927	3	2.07366	1.05504	3	0.801939	0.99325	1
XP_011959350.2	PREDICTED: 40S ribosomal protein S2 isoform X1 [Ovis aries]	41.98	13	13	58	293	31.0494	10.0229	0.948601	21	6.78039	0.926336	18	7.15826	0.997346	19	4.76108	0.98023	21	5.94865	1.0064	18	6.61311	1.00471	19	3.34972	1.03971	21	5.22307	1.007	18	4.24569	1.01551	19	4.7273	1.03413	21	2.82863	1.06183	18	3.86966	0.998694	19	5.88777
XP_014949030.1	PREDICTED: LOW QUALITY PROTEIN: dnaJ homolog subfamily B member 2 isoform X1 [Ovis aries]	41.96	13	14	46	286	31.6055	5.37646	1.01661	15	12.9342	1.08885	9	7.40202	0.988368	11	8.22007	1.00717	15	6.41833	0.997238	9	9.35392	1.01155	11	5.0118	0.965052	15	6.18273	0.919403	9	11.1158	0.911274	11	10.0474	0.978881	15	4.16408	0.982687	9	5.29693	1.08153	11	5.27367
XP_014960587.1	PREDICTED: serine/threonine-protein kinase PAK 3 isoform X4 [Ovis aries]	41.91	9	18	79	544	60.6127	5.51611	1.03032	13	2.99414	0.990561	13	5.87406	0.955567	10	3.61434	0.972595	13	5.37705	0.966324	13	8.42084	1.03074	10	2.26663	1.04191	13	5.19038	1.03105	13	10.2882	1.00058	10	3.98043	0.973614	13	3.65877	0.987115	13	5.61707	1.00323	10	1.25076
NP_001159674.1	SPARC precursor [Ovis aries]	41.91	10	11	42	303	34.5757	4.81787	1.03182	13	7.60141	1.04729	13	1.72372	1.02952	15	6.3131	1.03006	13	4.08908	1.1171	13	2.50504	0.978468	15	4.56075	0.952029	13	3.38404	0.952139	13	4.69831	0.877507	15	6.5588	0.994983	13	3.96542	0.911875	13	3.03832	1.0758	15	4.09389
XP_004005790.2	PREDICTED: dihydropyrimidinase-related protein 5 isoform X1 [Ovis aries]	41.9	19	20	139	611	66.8649	7.34229	1.02964	43	4.93809	0.954212	47	7.89556	0.980109	47	5.26799	1.0481	43	4.83667	1.01847	47	5.18056	1.04117	47	4.80615	0.923166	43	5.09366	1.01694	47	4.37636	0.962082	47	6.19267	1.00341	43	4.42594	1.02196	47	4.72289	1.01432	47	3.83522
XP_012016869.1	PREDICTED: serine/threonine-protein phosphatase 2A activator isoform X1 [Ovis aries]	41.9	14	14	70	315	35.9723	6.78564	0.988927	21	6.94415	0.946709	22	8.20044	1.00621	27	3.57011	1.00285	21	4.29097	1.02896	22	5.1838	1.00179	27	4.38185	0.970009	21	4.28186	1.00746	22	5.48769	1.02375	27	3.62285	1.00849	21	5.48233	1.05457	22	4.06704	0.973379	27	5.42606
XP_004009680.1	PREDICTED: 60S ribosomal protein L34 [Ovis aries]	41.88	6	6	38	117	13.2845	11.4731	0.972609	12	5.73345	0.977717	13	9.63289	0.996772	13	7.61833	0.950355	12	5.70001	0.970289	13	2.83232	0.990085	13	3.21461	1.02868	12	2.0877	0.980846	13	5.82531	1.03326	13	3.29766	1.03361	12	5.08413	1.0615	13	4.79375	0.977407	13	1.54331
XP_004014600.1	PREDICTED: protein NDRG3 isoform X3 [Ovis aries]	41.87	9	10	32	375	41.1984	5.31299	0.948788	6	5.51524	0.973242	10	7.30387	1.02315	15	5.1246	1.01894	6	8.11158	1.14553	10	6.03758	0.949855	15	3.63632	1.03356	6	6.22411	0.917532	10	4.35307	0.979372	15	3.71774	0.981102	6	10.1692	0.995155	10	4.96452	1.06194	15	4.56611
XP_004008632.1	PREDICTED: NADH dehydrogenase [ubiquinone] 1 alpha subcomplex subunit 11 [Ovis aries]	41.84	4	4	13	141	14.7175	8.71924	0.983152	5	5.70397	1.13993	3	1.61098	1.08502	5	4.04755	1.0254	5	5.32074	1.0338	3	1.52407	0.968039	5	3.25739	0.956909	5	4.63396	0.878679	3	2.72184	0.972342	5	10.2406	1.04833	5	2.83986	0.971702	3	3.17565	0.999305	5	4.74747
XP_012035836.1	PREDICTED: complexin-1 [Ovis aries]	41.79	3	4	26	134	14.5922	5.19873	1.13051	9	4.02491	1.32719	7	5.96664	1.00061	7	1.72685	0.974947	9	5.28824	0.880366	7	5.28236	0.958381	7	6.20001	1.02407	9	1.99938	1.05372	7	2.52482	0.728455	7	2.21235	0.881455	9	5.91585	0.72377	7	14.4424	1.2856	7	2.44976
XP_004022870.2	PREDICTED: LOW QUALITY PROTEIN: complement C3 isoform X1, partial [Ovis aries]	41.78	6	23	74	651	73.4321	7.54736	0.956685	11	12.6857	1.06123	10	4.79184	1.08665	7	0.742622	1.07443	11	12.487	1.05275	10	10.4655	0.986712	7	2.4337	0.938258	11	6.23926	0.890184	10	11.1053	0.90609	7	6.39071	1.05833	11	4.83475	0.998206	10	5.04398	1.05762	7	2.59334
XP_011962478.1	PREDICTED: isocitrate dehydrogenase [NAD] subunit gamma, mitochondrial isoform X2 [Ovis aries]	41.77	11	12	70	407	44.5547	8.36768	1.01359	21	8.93475	1.02118	26	8.3473	0.985235	18	8.55333	1.01282	21	4.60081	0.966208	26	6.68928	1.00769	18	2.58105	0.995214	21	5.92731	0.974459	26	5.93	1.02663	18	6.13908	1.00753	21	5.26636	1.0274	26	5.74553	0.995912	18	3.34958
XP_014959939.1	PREDICTED: LOW QUALITY PROTEIN: calcium/calmodulin-dependent protein kinase type II subunit gamma isoform X1 [Ovis aries]	41.76	11	22	145	613	67.5142	7.97217	0.960999	18	6.60488	0.963657	11	3.91372	0.925057	16	4.89411	1.01222	18	5.66436	1.01883	11	3.29391	0.997781	16	6.18202	0.999483	18	4.12625	1.01145	11	2.5912	0.993908	16	4.00394	1.01787	18	4.40898	1.01001	11	2.84055	1.08063	16	3.03628
XP_012038283.1	PREDICTED: band 4.1-like protein 2 isoform X2 [Ovis aries]	41.76	2	40	338	1044	116.504	5.26221	0.968995	5	1.02081	0.94382	3	1.67784	0.910871	5	5.58788	1.00242	5	3.51529	0.94758	3	3.58691	0.988844	5	1.84236	1.06473	5	1.26952	1.14138	3	5.30428	1.08654	5	8.49246	0.988429	5	3.87001	1.00385	3	2.62812	1.00625	5	5.81376
XP_004004660.1	PREDICTED: lupus La protein isoform X1 [Ovis aries]	41.73	16	16	52	405	46.5932	8.45557	0.960035	21	5.38638	0.909628	12	6.2899	0.961711	19	9.03828	0.988584	21	5.63687	0.954957	12	2.24088	0.988798	19	3.10448	1.07243	21	4.79705	1.04057	12	6.25503	1.00389	19	8.96451	1.02152	21	3.66085	1.04153	12	5.84097	1.01526	19	4.53862
XP_012037701.1	PREDICTED: UPF0568 protein C14orf166 homolog isoform X1 [Ovis aries]	41.73	11	11	53	278	31.8154	5.35107	0.980133	18	4.69076	1.01816	18	4.23647	0.978628	17	6.71329	1.00969	18	3.30938	0.981133	18	3.54034	1.00298	17	3.17508	1.03346	18	1.49488	0.967867	18	6.18869	0.976951	17	3.70495	0.991288	18	4.14677	0.994981	18	3.00122	1.02767	17	4.80807
XP_004016345.1	PREDICTED: cGMP-dependent 3',5'-cyclic phosphodiesterase isoform X1 [Ovis aries]	41.72	32	32	116	942	105.755	5.41455	0.986017	43	7.31144	1.03582	38	7.92693	0.997396	35	8.55679	0.965634	43	9.20311	1.01246	38	5.84122	1.00099	35	5.30854	1.08072	43	6.05883	0.972793	38	5.87789	1.06108	35	8.12719	0.971746	43	6.52331	0.99601	38	8.28385	0.938863	35	4.69276
XP_011963751.1	PREDICTED: serpin A3-1-like [Ovis aries]	41.7	4	7	48	235	26.1246	5.61768	0.957402	8	5.69228	1.27964	9	11.6027	1.09253	10	7.92421	0.979989	8	3.97856	0.912692	9	1.48872	0.975508	10	1.84264	1.00681	8	1.37064	0.841669	9	9.7992	1.00223	10	5.01726	1.07311	8	2.92616	0.968719	9	0.812578	0.985167	10	1.33508
XP_004010269.1	PREDICTED: 26S protease regulatory subunit 10B isoform X1 [Ovis aries]	41.69	14	14	64	403	45.768	7.78174	0.993889	22	5.81808	0.991688	18	7.19692	0.981948	24	3.17996	0.988786	22	7.55732	0.988305	18	3.8881	0.983186	24	4.01577	1.02682	22	3.32276	1.02077	18	5.56572	1.0202	24	6.56978	0.987956	22	4.69949	0.999564	18	5.08914	1.0086	24	4.00553
XP_004020559.2	PREDICTED: LOW QUALITY PROTEIN: gamma-soluble NSF attachment protein isoform X1 [Ovis aries]	41.69	18	18	102	427	46.4964	7.78174	1.00287	38	3.42425	0.9943	30	7.27836	0.968531	34	5.7715	1.01424	38	4.89647	1.02996	30	5.68152	0.983647	34	3.63067	0.979009	38	5.11051	0.985863	30	4.79422	1.02486	34	6.46853	1.00628	38	4.67469	0.999881	30	5.199	1.02331	34	2.73248
XP_011955175.1	PREDICTED: protein FAM107A isoform X2 [Ovis aries]	41.67	5	5	8	144	17.3693	9.86182	0.978127	2	3.47447	0.884546	4	1.95835	0.955638	2	4.84433	0.974785	2	0.806611	0.987969	4	2.2984	1.03914	2	2.45294	1.01416	2	4.25877	1.0775	4	3.58506	1.05211	2	9.32511	1.03665	2	1.39443	1.04641	4	2.43894	0.950688	2	3.26398
XP_014960667.1	PREDICTED: myc box-dependent-interacting protein 1-like isoform X2 [Ovis aries]	41.67	7	7	43	240	25.6529	7.1665	1.09443	14	4.0533	0.960512	11	3.67514	0.937138	18	7.10885	1.01453	14	6.63994	1.04952	11	6.1579	0.971425	18	4.45233	0.950722	14	3.30464	1.00474	11	5.068	1.02503	18	4.34563	0.969012	14	5.64869	0.995989	11	1.6652	1.06913	18	5.62074
XP_011956517.1	PREDICTED: LOW QUALITY PROTEIN: histone H1.4 [Ovis aries]	41.62	3	9	93	185	18.405	10.9019	1.01445	6	6.03344	1.14107	3	10.6909	0.96296	11	4.02759	0.963498	6	2.54107	0.861908	3	2.70662	1.06268	11	5.27274	1.05057	6	1.20595	0.949091	3	6.63469	1.02875	11	2.73318	0.993902	6	4.38669	0.986387	3	4.7328	0.921989	11	2.63161
XP_014957281.1	PREDICTED: cytochrome c oxidase subunit 5A, mitochondrial isoform X1 [Ovis aries]	41.58	6	7	58	202	22.1474	7.31299	1.06016	18	3.59838	1.0611	12	6.87723	0.998689	16	7.45726	0.983892	18	5.74618	0.929409	12	3.31463	0.998371	16	3.53162	0.99066	18	5.88336	0.980552	12	4.90413	0.92363	16	5.17548	0.97033	18	3.19605	1.00717	12	5.45492	1.03598	16	4.62515
XP_011957230.1	PREDICTED: hepatocyte cell adhesion molecule isoform X2 [Ovis aries]	41.57	3	14	68	445	48.5522	8.45557	1.01454	3	6.17311	1.02904	3	1.26129	1.00791	2	8.81908	0.988491	3	0.493829	0.885108	3	3.58489	0.997003	2	10.8346	1.01863	3	1.95999	1.05419	3	1.58463	0.970107	2	4.91545	0.955152	3	0.258856	1.03111	3	3.17412	1.02717	2	0.344168
XP_004003418.2	PREDICTED: NADH dehydrogenase [ubiquinone] flavoprotein 3, mitochondrial isoform X1 [Ovis aries]	41.56	16	17	50	527	56.197	9.5249	1.03351	16	8.13628	1.09534	16	5.58685	0.970294	16	6.49326	1.0201	16	2.93032	0.988851	16	5.80151	1.05282	16	2.4823	1.04826	16	4.59159	0.960728	16	3.6046	0.878343	16	4.77059	0.889222	16	4.37852	0.953159	16	3.09541	1.0802	16	3.84984
XP_011957571.1	PREDICTED: serine/threonine-protein phosphatase PP1-alpha catalytic subunit [Ovis aries]	41.52	2	11	72	330	37.4878	6.32861	1.01134	3	11.0999	1.04045	3	12.9009	1.01244	3	5.17258	0.995761	3	2.06385	0.94811	3	1.09552	0.974516	3	3.27041	1.01136	3	1.67304	1.04746	3	0.893161	0.984857	3	1.31931	1.05865	3	7.1177	1.02463	3	3.16096	1.02861	3	0.356352
XP_004003446.1	PREDICTED: carbonyl reductase [NADPH] 1 [Ovis aries]	41.52	6	11	46	277	30.4077	8.32373	0.920732	9	8.76532	0.999634	7	4.79623	0.936189	8	11.6182	1.03794	9	5.8907	0.957991	7	7.94607	0.998698	8	5.86257	1.04246	9	4.06559	1.03626	7	7.94601	1.07764	8	4.43796	1.03644	9	2.46866	0.987814	7	6.08237	0.973438	8	4.11822
XP_004017233.1	PREDICTED: fibrinogen beta chain [Ovis aries]	41.5	17	18	64	494	56.6047	7.72314	1.05573	18	6.06549	1.11064	18	5.66756	1.11394	20	9.38727	1.18946	18	7.9245	0.900717	18	8.36247	0.944596	20	3.49796	0.760756	18	12.3944	0.803008	18	11.8331	0.76234	20	14.3547	0.98629	18	2.32786	1.10849	18	11.1972	1.16813	20	7.12355
XP_004004284.1	PREDICTED: tropomodulin-1 isoform X1 [Ovis aries]	41.5	14	15	47	359	40.4479	5.13525	1.10391	13	13.4853	1.02112	14	7.84192	1.00529	13	7.50756	1.03625	13	10.9386	1.01061	14	7.09717	0.989899	13	3.66953	0.901713	13	5.44773	1.02389	14	5.38746	0.983103	13	10.3818	0.967288	13	6.06238	0.926874	14	10.3774	0.977961	13	4.45127
XP_014958692.1	PREDICTED: LOW QUALITY PROTEIN: pyruvate carboxylase, mitochondrial isoform X1 [Ovis aries]	41.48	36	37	98	1150	126.44	7.13721	1.00896	40	3.84609	1.03816	31	6.02813	0.980836	26	6.74501	1.01886	40	3.87176	1.04337	31	7.86308	0.993752	26	3.34284	0.994643	40	6.62306	0.964399	31	5.26095	0.995221	26	5.01168	0.984958	40	5.16087	0.984677	31	7.72837	1.02801	26	4.63391
XP_004008034.1	PREDICTED: synaptobrevin homolog YKT6 [Ovis aries]	41.41	7	7	38	198	22.4224	6.58057	1.00258	11	3.11738	0.972842	14	5.59253	0.996806	13	5.48921	0.999871	11	3.25448	1.01525	14	7.06253	0.998218	13	4.4455	1.00713	11	0.631589	1.04356	14	4.29845	1.00183	13	5.48384	0.997672	11	4.9425	0.985961	14	5.97116	0.978148	13	5.37167
XP_004012260.1	PREDICTED: importin-5 isoform X1 [Ovis aries]	41.37	28	30	103	1037	116.786	4.95752	0.987338	36	6.79392	1.01271	29	4.59425	0.974176	33	5.14076	0.994125	36	4.45351	0.989465	29	6.01652	0.994422	33	3.78362	1.00255	36	5.08258	1.0266	29	6.54816	1.03403	33	4.92411	1.02899	36	3.14509	0.973349	29	3.32691	1.00011	33	4.36071
XP_004020276.2	PREDICTED: thioredoxin-dependent peroxide reductase, mitochondrial isoform X1 [Ovis aries]	41.36	8	8	51	220	24.3833	6.32861	0.984563	14	7.001	1.05123	18	6.97214	0.98478	19	6.16912	0.999205	14	3.1726	0.947015	18	7.2366	1.02333	19	3.77299	1.0682	14	5.3928	1.03743	18	3.34619	0.980566	19	5.69844	0.915711	14	6.80462	0.939684	18	11.5215	0.977116	19	4.07388
XP_014954487.1	PREDICTED: LOW QUALITY PROTEIN: protein kinase C alpha type isoform X1 [Ovis aries]	41.34	14	25	118	687	78.4812	7.45947	0.978371	15	4.47038	1.01161	10	5.72892	0.961761	19	7.27404	0.988038	15	4.20379	0.97277	10	7.58219	0.970062	19	6.12268	1.00704	15	3.7372	1.03671	10	1.81156	1.05034	19	4.32478	1.02161	15	2.7	0.984379	10	1.82872	1.01395	19	4.52942
XP_014954895.1	PREDICTED: LOW QUALITY PROTEIN: NADH-cytochrome b5 reductase 1 [Ovis aries]	41.31	13	13	40	305	33.8929	9.33447	0.968649	11	8.45101	0.992344	14	4.67269	0.967593	13	6.61926	1.06393	11	10.8822	1.00639	14	8.18314	1.04172	13	4.68339	1.0036	11	4.60188	1.01294	14	5.62444	0.986776	13	6.0828	0.995766	11	8.03421	1.023	14	6.65299	0.989477	13	3.27302
XP_014956069.1	PREDICTED: LOW QUALITY PROTEIN: flavin reductase (NADPH) isoform X1 [Ovis aries]	41.31	7	7	54	213	22.8396	6.7417	1.00468	20	8.72294	1.03573	17	6.15552	0.995121	17	6.34604	1.05016	20	9.55893	0.941583	17	4.46561	0.940753	17	2.87078	0.955104	20	4.48217	1.00561	17	6.90535	1.09182	17	6.94969	1.0012	20	4.73882	1.02026	17	3.05942	0.997325	17	2.8005
XP_014947341.1	PREDICTED: LOW QUALITY PROTEIN: neurochondrin isoform X1 [Ovis aries]	41.28	22	22	158	734	79.1607	5.56689	1.01606	56	9.44817	0.98046	55	9.04681	0.984735	47	10.5297	1.03844	56	6.51773	1.05401	55	7.46469	1.00286	47	4.83193	0.90254	56	6.35926	1.01315	55	7.56507	0.98054	47	5.56896	1.03207	56	6.03332	0.963067	55	6.29666	1.03012	47	5.88454
NP_001136367.1	phosphate carrier protein, mitochondrial [Ovis aries]	41.27	14	14	115	361	39.9646	9.34912	0.994674	33	6.74754	1.02885	42	9.01337	0.984176	40	10.6805	1.01522	33	8.62962	0.989872	42	5.52321	0.985783	40	5.84927	1.00161	33	6.52599	0.960211	42	5.68704	1.02653	40	6.89996	1.005	33	5.72461	1.03335	42	5.05829	0.993646	40	5.07537
XP_004017134.1	PREDICTED: carboxymethylenebutenolidase homolog [Ovis aries]	41.22	11	11	60	245	27.9672	6.78564	1.011	17	11.3178	0.910027	20	7.80724	0.976002	22	9.415	0.992742	17	6.93773	1.0107	20	5.29765	0.893424	22	5.0024	1.08853	17	11.3999	1.04186	20	3.91818	0.999733	22	3.20424	0.940081	17	8.37165	1.06073	20	5.91428	1.11633	22	3.16608
XP_004019768.1	PREDICTED: AH receptor-interacting protein isoform X1 [Ovis aries]	41.21	12	12	31	330	37.5661	6.60986	0.996752	12	8.47234	0.986182	10	6.50963	0.96468	9	1.26625	0.958702	12	4.91743	0.990914	10	6.05553	1.02862	9	2.04413	1.00975	12	7.82289	1.02072	10	7.74485	1.00065	9	3.66655	1.00584	12	6.24061	0.991405	10	8.006	1.02006	9	3.7432
NP_001155348.1	GTP-binding nuclear protein Ran [Ovis aries]	41.2	8	8	62	216	24.4076	7.48877	0.966933	23	4.93014	0.969584	16	5.21359	0.954639	22	7.25979	1.02501	23	2.63209	0.996037	16	8.49549	0.99999	22	2.44551	0.978041	23	4.68628	1.00889	16	5.39083	1.02496	22	3.34867	1.03817	23	4.13433	1.03474	16	5.51847	1.01379	22	3.90993
XP_011951457.1	PREDICTED: beta-arrestin-1 isoform X3 [Ovis aries]	41.16	12	14	53	413	46.535	6.15088	0.992287	14	6.03267	1.04564	12	8.58294	1.02842	18	11.5677	0.966409	14	3.84821	0.967995	12	3.19083	0.952554	18	3.41603	1.06933	14	2.6879	0.969788	12	9.50004	1.01311	18	4.73806	0.995207	14	1.96224	1.00133	12	3.99694	1.02246	18	2.84814
XP_014957713.1	PREDICTED: LOW QUALITY PROTEIN: programmed cell death 6-interacting protein isoform X1 [Ovis aries]	41.14	36	36	143	875	96.7966	6.52197	0.982493	47	7.04811	0.971064	50	4.41756	0.956752	46	6.74593	1.02456	47	3.1038	0.974133	50	4.17031	0.977001	46	3.71181	0.992706	47	4.67784	1.02373	50	3.74355	1.04241	46	3.64995	1.00129	47	3.83381	1.02691	50	4.48919	1.02283	46	4.06597
XP_014957549.1	PREDICTED: kinesin light chain 1 isoform X1 [Ovis aries]	41.13	19	26	134	603	67.4742	5.97314	1.01231	34	3.15145	1.04191	31	4.1827	0.982741	34	5.67786	1.03179	34	3.61334	1.00507	31	5.02936	1.01351	34	3.73299	0.998876	34	3.32406	1.00734	31	4.29443	0.985316	34	3.99923	0.971145	34	4.52409	0.946862	31	5.5145	1.00679	34	2.97545
XP_012044955.1	PREDICTED: LOW QUALITY PROTEIN: craniofacial development protein 2 isoform X1 [Ovis aries]	41.11	17	23	72	574	63.8555	5.16064	0.999026	17	11.8452	1.00833	17	7.3081	0.965497	14	6.54777	0.977471	17	9.87862	0.942923	17	5.65254	1.01918	14	4.93203	1.05469	17	3.82432	1.03671	17	2.93956	1.01149	14	3.74413	1.00301	17	5.62542	1.00623	17	6.05822	1.01554	14	5.85803
XP_004011507.1	PREDICTED: proteasome subunit beta type-1 [Ovis aries]	41.08	8	9	43	241	26.3453	7.81104	1.02485	16	7.61615	0.973934	13	5.27451	0.969078	13	4.13158	0.988723	16	3.97595	0.977647	13	3.80036	1.00962	13	3.69696	0.998399	16	4.98225	1.02207	13	3.92935	1.01478	13	3.39275	0.99122	16	2.005	1.04079	13	3.92671	0.994659	13	3.0772
XP_012034843.1	PREDICTED: ankyrin-2 isoform X10 [Ovis aries]	41.07	1	143	603	4159	455.148	5.021				1.0053	1								1.04349	1								1.03434	1								0.929569	1
XP_004013808.1	PREDICTED: 60S ribosomal protein L22 isoform X1 [Ovis aries]	41.05	3	3	8	95	11.1617	6.80029	0.967049	3	0.0502533	0.959299	3	8.02472	0.956262	2	4.27681	0.982899	3	2.24798	1.0154	3	4.23851	0.969944	2	10.8459	1.0448	3	4.53738	0.984982	3	12.1337	1.03153	2	0.542395	0.993923	3	5.52555	0.981099	3	12.0254	1.03322	2	12.4112
NP_001171148.1	60S ribosomal protein L23a [Ovis aries]	41.03	8	8	41	156	17.6841	10.4478	1.03911	12	4.90452	1.06576	12	4.50349	1.03542	17	6.03172	0.973479	12	4.28272	0.967338	12	7.81487	1.05425	17	4.49809	1.03461	12	2.61067	0.997702	12	3.31016	0.904088	17	6.49463	0.957432	12	3.32978	0.966619	12	3.82506	1.00587	17	1.80418
XP_004016470.1	PREDICTED: very-long-chain 3-oxoacyl-CoA reductase [Ovis aries]	41.03	11	11	86	312	34.7425	9.46631	0.933858	30	4.63389	0.983106	24	6.34214	0.980731	32	3.9597	1.02762	30	3.22617	0.993708	24	4.00023	1.01771	32	3.50485	0.995184	30	4.07507	1.01094	24	5.39603	0.990936	32	6.34403	1.04188	30	5.56905	1.01775	24	4.59953	1.01589	32	5.17552
XP_014955900.1	PREDICTED: LOW QUALITY PROTEIN: 60S ribosomal protein L13 isoform X1 [Ovis aries]	41.01	10	10	32	217	24.8878	11.5903	0.937401	10	5.42684	0.926874	11	6.98435	0.983405	10	7.50422	0.986849	10	5.60348	1.00013	11	8.08059	1.02774	10	1.83629	1.03117	10	5.47115	1.0178	11	7.46102	1.02066	10	2.44734	1.03456	10	4.24803	1.06055	11	9.63738	0.990067	10	4.20787
NP_001155346.1	ras-related protein Rab-21 [Ovis aries]	40.99	7	7	40	222	24.1752	7.94287	0.995404	11	4.08561	1.01146	16	7.903	0.947417	12	4.52409	1.01626	11	3.78826	1.01273	16	4.23776	1.00189	12	3.69233	1.01532	11	2.62527	1.00465	16	4.34487	1.01597	12	4.3316	0.987174	11	3.59226	0.98134	16	3.43179	1.03261	12	3.09894
XP_011963600.1	PREDICTED: 60S ribosomal protein L27a isoform X2 [Ovis aries]	40.88	6	6	23	137	15.052	10.3745	0.939146	8	10.5855	0.908663	7	5.98777	0.923423	6	11.8948	0.982568	8	6.34055	0.961965	7	6.86397	1.05112	6	6.13188	1.03052	8	2.46888	1.05027	7	5.36233	1.04524	6	3.30145	1.05396	8	2.28364	1.06566	7	4.78274	0.985089	6	6.42324
XP_012034835.1	PREDICTED: ankyrin-2 isoform X2 [Ovis aries]	40.87	1	143	605	4179	457.475	5.021	0.964337	1		0.894264	1		0.99474	1		0.963326	1		1.04284	1		1.04901	1		1.023	1		1.14809	1		0.967106	1		1.0545	1		0.923895	1		0.993042	1
XP_011958078.1	PREDICTED: opalin isoform X5 [Ovis aries]	40.85	4	4	20	142	15.4228	5.52881	0.963515	6	4.13854	0.908535	7	3.54183	0.899733	7	8.37189	1.06892	6	4.24964	0.997087	7	5.91837	1.08806	7	2.41567	0.903717	6	3.53953	1.02638	7	1.55736	1.01667	7	5.93756	1.06763	6	7.26522	1.02272	7	9.57357	0.911112	7	4.87518
XP_014951225.1	PREDICTED: heterogeneous nuclear ribonucleoprotein H isoform X7 [Ovis aries]	40.79	5	14	51	429	47.0574	6.34131	0.953542	5	6.94063	1.01104	4	10.4545	1.02746	4	8.65237	0.978758	5	2.42967	0.954029	4	2.79826	1.06225	4	1.6356	1.0363	5	5.13985	0.995365	4	5.65921	0.954364	4	4.82528	1.01627	5	4.23366	1.02833	4	3.12133	0.97536	4	3.1641
XP_004010301.1	PREDICTED: 60S ribosomal protein L4 isoform X1 [Ovis aries]	40.76	8	18	82	422	47.3821	10.9604	0.961838	11	5.83256	0.95662	7	2.17032	0.983542	8	19.3744	0.971467	11	2.87558	0.982159	7	1.41509	0.952771	8	6.96726	1.02965	11	4.0078	1.02202	7	6.56147	0.98301	8	6.7501	1.03187	11	3.51591	1.0373	7	6.35021	1.00269	8	2.58147
XP_014953991.1	PREDICTED: unconventional myosin-Id isoform X1 [Ovis aries]	40.76	37	37	94	1006	115.851	9.30518	1.11002	35	7.34517	0.979281	31	5.06596	0.952553	28	6.98366	0.958049	35	4.17215	0.993127	31	4.78842	1.0183	28	5.82054	0.89103	35	8.86322	1.03191	31	3.06696	1.01759	28	4.26784	1.04263	35	3.55366	1.00897	31	4.32545	1.00947	28	4.33404
XP_004002261.1	PREDICTED: calponin-3 [Ovis aries]	40.73	9	10	41	329	36.2948	6.04932	0.966942	11	3.93849	0.92678	16	8.30787	0.875095	12	15.9956	0.978343	11	5.79454	0.972695	16	9.26717	0.946589	12	7.87697	1.06087	11	5.43214	1.07669	16	14.1955	1.09028	12	13.8314	0.977989	11	2.5571	1.03683	16	5.02059	1.04555	12	3.80134
XP_014955598.1	PREDICTED: 40S ribosomal protein S9 isoform X1 [Ovis aries]	40.72	9	10	42	194	22.6686	10.5356	0.971604	15	3.14203	0.945886	8	4.08642	1.00384	16	5.00238	0.981083	15	2.98245	1.01096	8	3.56484	1.01336	16	4.35173	1.02231	15	1.93254	0.997108	8	4.99263	0.994575	16	3.84258	1.019	15	4.43301	1.06299	8	3.24854	0.983171	16	3.22092
XP_004019136.1	PREDICTED: histone H1.2 [Ovis aries]	40.72	2	10	117	194	19.5727	10.9897	1.03314	4	0.511388	1.06278	6	4.7195	0.991825	7	7.89161	0.949878	4	10.8353	0.968287	6	2.72244	1.09369	7	4.5437	1.05461	4	4.52798	0.979011	6	2.11096	1.02003	7	2.58403	0.964157	4	6.12442	1.00256	6	5.75014	0.933697	7	7.55982
XP_004007048.1	PREDICTED: 60S ribosomal protein L3 isoform X1 [Ovis aries]	40.69	16	16	41	403	46.0228	10.228	0.95829	13	4.81511	0.940149	15	5.13997	1.00217	13	4.1846	0.97775	13	3.79896	0.978493	15	8.01873	0.998899	13	1.93256	1.02833	13	6.13629	0.99297	15	3.88468	1.008	13	3.50522	1.02898	13	4.47573	1.06333	15	4.47348	0.988305	13	2.31111
XP_014956798.1	PREDICTED: PI-PLC X domain-containing protein 3 isoform X1 [Ovis aries]	40.68	8	8	49	295	33.5261	6.354	0.996129	19	9.63994	1.01523	14	3.59493	0.98472	16	8.16597	1.01847	19	5.82062	0.975502	14	6.67199	0.98328	16	5.91554	0.973408	19	6.18435	1.06264	14	7.53554	0.996363	16	8.50905	1.0382	19	6.48107	0.957156	14	3.04296	1.03891	16	5.01779
XP_004017895.3	PREDICTED: mannose-6-phosphate isomerase [Ovis aries]	40.66	12	12	38	423	46.2967	5.70654	1.01111	14	4.62041	1.01535	16	4.7059	1.02587	8	9.45403	1.01517	14	3.17434	0.965517	16	8.02682	0.940041	8	4.70635	0.981185	14	8.26721	1.03118	16	3.09119	1.02361	8	5.40679	0.985329	14	4.96071	0.987494	16	6.21028	1.03831	8	4.84408
XP_012037108.2	PREDICTED: LOW QUALITY PROTEIN: actin-related protein 10 [Ovis aries]	40.66	12	12	28	423	46.9095	7.82568	0.976372	12	7.31117	0.978471	9	6.57013	1.04321	7	4.61496	1.02867	12	3.9351	1.03718	9	3.00207	0.996237	7	6.05782	0.994806	12	7.41027	1.02013	9	8.26899	1.01128	7	2.31358	1.01579	12	6.11483	1.00224	9	6.97393	0.982464	7	4.72139
XP_014958775.1	PREDICTED: phospholysine phosphohistidine inorganic pyrophosphate phosphatase isoform X1 [Ovis aries]	40.64	5	5	46	251	26.9354	5.65576	0.939629	11	10.3183	1.00291	15	14.2312	1.0062	18	7.80359	0.961396	11	2.47308	1.04832	15	3.95882	0.779969	18	17.2742	1.07497	11	5.35875	0.982831	15	7.76485	1.1552	18	10.1278	1.05487	11	2.73775	1.00584	15	9.17294	1.09552	18	4.22953
XP_004003960.1	PREDICTED: cystatin-B isoform X1 [Ovis aries]	40.63	3	3	12	96	11.1487	6.3667	1.05747	4	1.67395	1.15244	4	11.7601	0.998157	4	7.80381	1.08245	4	3.62812	1.09563	4	9.06432	0.991485	4	10.5325	0.904477	4	4.12936	0.871743	4	3.32293	0.870575	4	5.94481	0.940249	4	2.64044	0.826202	4	13.4696	1.12482	4	4.53795
XP_004017046.1	PREDICTED: NADH dehydrogenase [ubiquinone] iron-sulfur protein 4, mitochondrial [Ovis aries]	40.57	7	7	55	175	19.7993	10.1401	0.971751	19	5.3111	0.964655	20	3.54767	0.980643	16	6.91265	1.0368	19	3.60798	1.04252	20	5.22539	1.03769	16	3.07816	0.998874	19	5.28137	0.983182	20	4.98831	1.00604	16	5.44134	0.995418	19	3.80907	1.02189	20	2.93826	0.96551	16	2.99415
XP_004019448.1	PREDICTED: NADP-dependent malic enzyme, mitochondrial isoform X1 [Ovis aries]	40.56	21	22	94	604	67.1516	7.38623	1.02937	29	6.67728	1.01796	31	7.49865	0.928889	29	10.4415	1.04517	29	6.47767	1.0813	31	7.34709	0.984219	29	4.1967	0.879581	29	9.67246	0.927501	31	5.26803	1.02144	29	5.15413	1.02449	29	5.18368	0.993672	31	7.15802	1.02236	29	5.23428
XP_004006970.1	PREDICTED: LOW QUALITY PROTEIN: protein C10 [Ovis aries]	40.5	3	3	9	121	12.6994	4.93213	1.0014	3	2.84239	1.00637	3	6.41004	0.956614	3	4.12476	1.02879	3	1.36552	1.02215	3	1.52338	0.996359	3	5.86832	1.01431	3	1.41246	1.01268	3	0.74081	0.971077	3	7.76963	0.950773	3	1.67847	0.96928	3	2.21766	1.06909	3	8.48486
XP_011956318.1	PREDICTED: LOW QUALITY PROTEIN: N(G),N(G)-dimethylarginine dimethylaminohydrolase 2 isoform X1 [Ovis aries]	40.49	8	9	54	284	29.6133	6.01123	1.12688	15	6.17729	0.99636	13	7.02329	0.86904	13	2.43917	0.931261	15	7.3257	0.938666	13	5.62172	1.0538	13	5.10141	0.985116	15	4.84231	1.01937	13	4.59183	1.134	13	4.29954	0.952698	15	4.29362	1.0778	13	5.46468	0.930038	13	7.49737
XP_012036422.1	PREDICTED: LOW QUALITY PROTEIN: heterogeneous nuclear ribonucleoproteins C1/C2 isoform X1 [Ovis aries]	40.48	15	15	56	294	32.4308	5.03369	0.982044	22	6.01111	0.957394	17	8.70614	1.0287	16	5.08475	0.945689	22	4.47884	0.99914	17	5.97414	1.02092	16	3.74419	1.02559	22	4.04009	1.02324	17	5.65837	0.975205	16	3.95107	1.04052	22	4.17942	1.01437	17	5.45507	0.975289	16	5.12658
XP_014957565.1	PREDICTED: catenin beta-1 isoform X1 [Ovis aries]	40.46	25	28	107	781	85.4562	5.85889	0.977403	32	6.84748	0.972707	32	8.03361	0.988166	32	7.67599	1.01911	32	5.44767	1.02148	32	6.14988	1.00287	32	3.22834	1.00525	32	4.75555	0.987024	32	4.81317	0.993407	32	3.82745	0.998081	32	6.53155	1.0176	32	8.19371	1.01218	32	4.23704
XP_004022186.1	PREDICTED: ubiquitin-like modifier-activating enzyme 1 isoform X1 [Ovis aries]	40.45	34	34	231	1058	117.799	5.78271	0.975253	88	6.77174	0.997202	67	4.36936	0.976715	76	6.24751	1.01421	88	5.96537	1.00717	67	5.62495	0.987638	76	4.09503	1.00627	88	5.08858	1.00782	67	5.39026	1.02683	76	5.33978	1.01306	88	4.63231	0.996584	67	4.75569	1.00869	76	3.64873
XP_004012777.1	PREDICTED: fatty aldehyde dehydrogenase isoform X2 [Ovis aries]	40.41	18	18	82	485	53.9452	7.69385	1.02635	29	5.84174	1.09664	21	5.5915	0.989597	32	4.88852	1.03471	29	3.69141	0.984214	21	5.0912	0.868184	32	6.82122	1.01728	29	3.8459	0.832164	21	9.08402	1.10683	32	7.48548	0.920444	29	6.36405	1.11584	21	4.12495	1.02031	32	2.12156
XP_004003348.3	PREDICTED: LOW QUALITY PROTEIN: retinol-binding protein 1 isoform X1 [Ovis aries]	40.41	7	7	21	193	21.9529	6.06201	1.00571	7	8.36343	0.953815	6	2.98893	1.0397	8	7.28479	0.932889	7	5.04898	0.931898	6	5.92058	1.02247	8	4.78162	1.01793	7	5.08016	1.03788	6	2.00757	1.00276	8	3.80014	1.03407	7	7.76754	1.06416	6	0.889971	0.943738	8	4.41062
XP_014957452.1	PREDICTED: LOW QUALITY PROTEIN: reticulocalbin-2 isoform X1 [Ovis aries]	40.38	11	11	56	317	37.0255	4.43701	1.07775	15	9.33775	1.35083	16	8.22136	1.14424	25	7.23698	1.0622	15	5.55072	0.95842	16	5.9277	1.04626	25	5.2356	1.02836	15	8.18681	0.87574	16	6.26154	0.732234	25	15.4907	0.837435	15	10.7372	0.765964	16	9.57476	1.13167	25	4.81008
XP_004008747.1	PREDICTED: clathrin light chain B isoform X1 [Ovis aries]	40.35	1	10	86	228	25.0831	4.60205	0.888407	3	11.5855	1.08323	3	3.52324	0.978026	6	4.05471	1.07116	3	2.94647	0.988246	3	0.958506	1.04223	6	0.852195	1.09516	3	0.30027	1.01359	3	3.91515	0.936012	6	4.83224	0.95187	3	4.13938	0.938517	3	1.12339	1.0534	6	2.65633
XP_014957489.1	PREDICTED: sorting nexin-6 isoform X1 [Ovis aries]	40.34	12	13	59	290	33.5533	8.57275	0.979882	23	3.93281	0.980733	14	3.66202	0.930854	18	4.47828	0.984547	23	3.52566	0.971074	14	4.76164	1.00647	18	3.73725	0.99989	23	4.24398	1.02857	14	4.9959	1.0498	18	2.78839	1.03391	23	3.14283	1.01949	14	4.54842	1.00399	18	1.82538
XP_004014311.1	PREDICTED: kinesin-1 heavy chain isoform X2 [Ovis aries]	40.29	23	33	142	963	109.71	6.44287	0.990768	34	5.4883	1.0133	30	5.0621	0.994631	30	9.11434	0.995795	34	4.40333	0.984912	30	5.63166	1.01079	30	4.06143	1.00553	34	4.35511	1.00081	30	8.21176	1.01862	30	3.37701	1.004	34	4.43229	0.972274	30	3.8048	0.989503	30	5.83386
XP_014953159.1	PREDICTED: carbonic anhydrase 2 isoform X1 [Ovis aries]	40.27	9	9	54	298	33.237	7.6499	1.00426	17	4.20393	1.02085	20	3.51129	1.12506	17	8.19026	1.0683	17	5.49781	1.13814	20	9.13605	0.944834	17	4.16232	0.867959	17	9.12375	0.882518	20	8.31378	0.88699	17	7.70219	1.04888	17	3.18811	1.00901	20	6.20529	1.03318	17	3.50181
XP_004017225.1	PREDICTED: carboxypeptidase E [Ovis aries]	40.21	18	18	82	475	53.1633	5.41455	0.998091	24	5.92383	0.999108	28	6.26785	1.04172	30	4.75701	0.952145	24	5.46813	0.944179	28	4.89566	0.998226	30	3.18828	1.04658	24	3.89896	1.03399	28	4.61492	1.00837	30	3.5181	1.01251	24	4.53383	1.01347	28	3.10555	0.964064	30	4.00513
XP_004002112.1	PREDICTED: plasminogen activator inhibitor 1 RNA-binding protein isoform X2 [Ovis aries]	40.15	15	15	60	401	44.0731	8.54346	1.00341	19	5.62814	1.10371	19	3.64425	1.0339	22	3.10523	0.948317	19	7.02222	0.975831	19	4.51217	1.028	22	4.26914	1.07162	19	6.29393	0.965695	19	3.12409	0.904331	22	7.00568	0.968679	19	2.78852	0.975009	19	4.98056	1.04333	22	4.45108
XP_012036192.1	PREDICTED: dual specificity mitogen-activated protein kinase kinase 1 isoform X1 [Ovis aries]	40.15	9	15	91	391	43.4862	7.02002	0.937388	19	5.97375	0.937474	19	6.75994	0.965546	19	7.35587	1.10478	19	8.43355	1.15248	19	6.52694	0.95796	19	3.33522	0.967684	19	5.5771	0.994888	19	3.61988	1.01064	19	4.76772	0.993997	19	4.9856	0.968056	19	5.9912	1.06104	19	2.50894
XP_011963503.1	PREDICTED: complement C3-like [Ovis aries]	40.13	1	5	21	152	17.294	8.70459	0.885581	1					1.23663	1		1.01457	1					0.883136	1		1.00608	1					0.979917	1		1.09804	1					0.965708	1
XP_014953652.1	PREDICTED: 60S ribosomal protein L21 [Ovis aries]	40	8	8	47	160	18.5951	10.5356	0.969391	17	9.02334	0.961895	16	4.10451	0.977581	14	10.774	0.990354	17	3.13203	1.01883	16	6.02349	1.01539	14	5.27474	1.02697	17	8.59503	0.984235	16	3.17652	1.00852	14	6.27607	1.01654	17	5.25709	1.05613	16	6.21196	0.969946	14	3.35173
XP_004010826.1	PREDICTED: dynein light chain 1, axonemal isoform X1 [Ovis aries]	40	6	6	14	190	21.5223	5.75732	1.02055	5	1.94628	0.954911	4	3.39002	1.01475	5	9.50824	0.996973	5	0.662113	1.01501	4	0.552987	1.00187	5	3.61423	1.00072	5	6.46493	1.0502	4	2.73246	1.00221	5	4.43105	0.998786	5	1.53407	0.982846	4	3.04546	1.01936	5	7.32115
XP_004006633.1	PREDICTED: citrate synthase, mitochondrial [Ovis aries]	39.91	17	17	167	466	51.7415	8.06006	0.972308	50	5.40478	0.977425	61	7.03006	0.958118	56	6.73053	1.03385	50	5.50239	1.03559	61	5.38154	0.990156	56	3.90253	1.02079	50	4.91822	0.993797	61	4.8135	1.03881	56	4.83869	0.984203	50	4.97314	1.00575	61	5.54765	1.00948	56	3.66317
XP_004021574.1	PREDICTED: redox-regulatory protein FAM213A isoform X3 [Ovis aries]	39.91	9	9	77	218	24.3088	9.15869	0.984229	30	4.47529	0.951606	22	4.69182	0.955607	25	4.83451	0.979952	30	5.39477	1.01896	22	5.50521	1.02466	25	3.74131	1.04483	30	3.82608	1.06124	22	6.62446	0.959701	25	6.00478	0.997135	30	3.06353	0.970228	22	4.25146	1.04729	25	4.97236
XP_004011713.1	PREDICTED: 60S ribosomal protein L13a isoform X1 [Ovis aries]	39.9	10	10	45	203	23.3972	10.8579	0.981134	11	6.40798	0.945417	12	3.64968	0.979204	20	4.57097	0.931945	11	6.64849	1.00507	12	2.49936	1.01205	20	3.78798	1.0106	11	3.73392	0.978699	12	4.27785	1.01693	20	3.3614	1.04063	11	2.1618	1.04894	12	5.08674	0.99768	20	3.55552
XP_011961788.1	PREDICTED: spermine synthase isoform X1 [Ovis aries]	39.88	10	11	23	331	37.582	5.07178	1.02548	10	4.40963	0.964938	5	1.17382	1.01253	6	10.067	0.975001	10	3.12249	0.978261	5	1.46689	0.995	6	4.19358	0.985543	10	3.03563	1.05052	5	5.03269	0.988087	6	3.0119	1.00066	10	3.829	1.00529	6	5.7895	1.00311	6	5.88608
XP_012036353.1	PREDICTED: copine-6 isoform X1 [Ovis aries]	39.86	18	19	73	557	61.7297	5.85889	1.03961	22	4.23408	1.01192	24	4.11541	1.00712	23	4.57204	1.00331	22	3.69797	1.00033	24	2.6126	0.992215	23	4.27143	0.984609	22	2.26791	0.985963	24	2.76371	0.988584	23	3.0934	0.971987	22	4.97197	1.02524	24	6.23938	1.02839	23	2.06008
XP_014951544.1	PREDICTED: receptor expression-enhancing protein 2 isoform X2 [Ovis aries]	39.76	9	9	34	254	28.426	9.46631	0.944756	10	7.07311	1.02466	12	7.04205	1.04086	12	6.33773	1.03712	10	2.60789	1.02443	11	6.38439	1.00762	12	4.60568	1.0073	10	5.70524	0.992247	12	3.37771	0.970464	12	7.57371	0.979937	10	4.42947	0.941745	11	6.79821	0.995485	12	4.02819
XP_004012658.1	PREDICTED: proteasome subunit beta type-6 [Ovis aries]	39.75	7	7	26	239	25.5556	4.91943	0.973078	6	3.03464	1.01474	5	5.30141	0.98184	15	12.6421	0.967047	6	5.76093	0.956483	5	10.5596	0.989881	15	3.76741	1.05042	6	1.46227	1.02947	5	5.401	1.00982	15	5.68985	1.01395	6	2.92752	0.987445	5	6.63732	1.00446	15	4.85131
XP_004015299.1	PREDICTED: 26S protease regulatory subunit 6B [Ovis aries]	39.71	15	16	62	418	47.3365	5.21143	1.01292	18	4.99322	1.00151	21	4.3356	0.957445	19	3.37173	0.979052	18	4.7214	0.999114	21	6.6476	1.00621	19	4.95601	1.02063	18	4.17132	1.02956	21	4.59116	1.00458	19	3.86862	0.994055	18	4.68722	0.990298	21	6.34794	1.01394	19	5.19453
XP_004020921.1	PREDICTED: coronin-1A [Ovis aries]	39.7	17	18	79	461	50.8608	6.55127	1.00698	25	9.06718	1.0157	25	8.83964	0.991814	28	6.42175	1.02339	25	7.16004	0.995517	25	7.29243	1.00532	28	5.97475	0.97655	25	4.38523	0.964704	25	7.66555	1.0335	28	6.01162	1.00267	25	3.14846	1.05107	25	5.65055	0.987702	28	4.78086
XP_011996815.1	PREDICTED: MOB-like protein phocein isoform X2 [Ovis aries]	39.7	5	10	96	267	30.2989	5.98584	1.05486	7	4.39939	1.07482	9	7.23355	1.05469	8	4.43984	0.95484	7	3.94382	1.03067	9	12.9595	1.00787	8	5.68898	0.953788	7	6.81036	0.983867	9	6.9606	0.941023	8	10.5972	0.99492	7	3.64288	0.936108	9	6.24339	1.01864	8	5.26376
XP_011953774.2	PREDICTED: mitochondrial import inner membrane translocase subunit TIM14 [Ovis aries]	39.66	5	5	9	116	12.4767	10.0962	1.02272	3	0.569984	0.976605	3	0.24751	1.08716	3	1.48417	0.982276	3	8.61174	0.999416	3	4.22965	0.965319	3	4.93064	1.00661	3	5.30061	1.00369	3	1.96451	1.00036	3	3.55601	0.970061	3	10.5534	1.01998	3	0.914905	0.978591	3	0.327375
XP_014957988.1	PREDICTED: ruvB-like 1 isoform X1 [Ovis aries]	39.65	12	12	36	396	43.7829	5.78271	0.968131	10	4.759	0.990167	14	6.84805	0.980575	12	2.3872	0.990201	10	2.76049	0.964232	14	4.01795	1.04389	12	3.21423	0.995677	10	3.72192	1.02264	14	4.80797	1.01136	12	3.60846	1.07335	10	4.56571	1.01631	14	4.32771	0.971971	12	4.79952
XP_004006733.1	PREDICTED: thioredoxin reductase 1, cytoplasmic [Ovis aries]	39.64	13	13	46	497	54.5418	6.62451	0.991475	21	5.6696	0.998102	13	5.89473	1.00901	12	7.22073	1.00112	21	3.22477	0.982162	13	4.50045	0.954235	12	3.48417	1.00734	21	5.04958	0.988581	13	2.33075	1.05824	12	3.39916	0.99893	21	2.87128	1.02907	13	4.6243	0.980784	12	1.84675
XP_004006977.1	PREDICTED: COP9 signalosome complex subunit 7a [Ovis aries]	39.64	9	9	30	275	30.2951	8.23584	1.02497	8	11.7467	0.95013	9	9.84973	0.962789	13	8.04603	1.01589	8	5.32575	0.967696	9	9.60089	0.993114	13	4.43334	0.979656	8	6.19807	1.02677	9	6.07592	1.02209	13	3.73413	0.993135	8	5.29982	1.04275	9	11.6536	1.01647	13	4.30581
XP_004010062.1	PREDICTED: grpE protein homolog 1, mitochondrial [Ovis aries]	39.63	9	10	47	217	24.501	8.38232	1.01744	17	6.8249	1.0427	11	3.63523	1.02119	16	5.571	1.04612	17	5.54109	0.988215	11	4.94028	0.954397	16	1.98118	0.974703	17	2.45261	1.01936	11	5.70234	1.04743	16	5.8259	0.974317	17	5.57655	0.975881	11	2.41996	0.992358	16	4.58153
XP_004010768.1	PREDICTED: heat shock-related 70 kDa protein 2 [Ovis aries]	39.62	10	22	221	636	69.7658	5.66846	1.05466	7	6.43922	1.01546	7	2.88779	1.01687	10	4.89375	0.924952	7	1.05058	0.918261	7	6.56893	0.939143	10	1.78718	1.04705	7	4.96181	1.05776	7	5.80102	1.05723	10	3.59721	1.00581	7	3.59775	0.970406	7	0.724043	1.01313	10	3.51896
XP_014954475.1	PREDICTED: guanine nucleotide-binding protein subunit alpha-13 isoform X1 [Ovis aries]	39.58	10	11	54	331	38.3548	8.6167	0.989366	15	5.88267	0.96268	15	8.21046	0.962013	13	5.95698	0.984644	15	6.58856	1.05201	15	3.90033	1.00312	13	2.42114	1.02754	15	4.89704	0.979511	15	6.92858	1.03288	13	3.0449	0.978544	15	4.59351	1.01617	15	7.1469	0.99204	13	1.77375
XP_004001854.1	PREDICTED: protein OSCP1 isoform X2 [Ovis aries]	39.58	11	11	22	379	43.1483	6.15088	1.01941	9	8.09308	0.997482	7	9.87908	1.14363	6	21.6206	1.03367	9	1.46155	1.03876	7	2.56985	0.980613	6	5.13852	0.932172	9	6.6572	1.05188	7	6.06244	0.949909	6	6.92865	0.993241	9	5.61511	0.932672	7	7.80836	0.981894	6	9.21265
XP_014955272.1	PREDICTED: 40S ribosomal protein S21 isoform X2 [Ovis aries]	39.51	3	3	8	81	8.84446	8.49951	1.15159	1		1.07933	1		1.1277	1		0.925211	1		0.909591	1		1.01202	1		0.875508	1		1.02843	1		0.851257	1		1.04352	1		0.971869	1		1.03792	1
XP_004018172.1	PREDICTED: peptidyl-prolyl cis-trans isomerase FKBP3 isoform X1 [Ovis aries]	39.49	10	10	30	276	30.615	9.48096	0.977934	11	4.87593	0.939337	8	3.60997	0.977574	11	8.37377	0.995775	11	5.67298	1.00677	8	4.7449	0.999437	11	1.7816	1.01888	11	2.22066	1.0504	8	3.01536	0.98941	11	2.69299	0.999915	11	3.02672	0.997815	8	4.43426	1.00648	11	3.23034
XP_011963743.1	PREDICTED: catechol O-methyltransferase isoform X1 [Ovis aries]	39.47	3	3	8	76	8.28618	7.12256	1.04993	4	5.4654	1.05294	1		1.06299	3	6.67229	1.00565	4	1.78408	0.977077	1		0.999063	3	1.90106	0.989731	4	4.10728	0.96871	1		0.970656	3	4.02491	0.941104	4	2.59542	1.00526	1		1.00633	3	0.0987597
XP_014951370.1	PREDICTED: LOW QUALITY PROTEIN: UBX domain-containing protein 6 isoform X1 [Ovis aries]	39.46	11	11	38	441	49.819	8.33838	1.00705	15	3.99919	0.975348	14	5.29136	1.00002	9	5.99615	1.04177	15	2.37228	1.02369	14	7.28107	0.969148	9	2.758	0.976588	15	2.8205	1.00486	14	3.72862	1.03863	9	2.52826	1.01183	15	2.80757	1.00303	14	5.67025	1.01729	9	4.82651
XP_014959996.1	PREDICTED: transcription factor A, mitochondrial [Ovis aries]	39.43	11	12	24	246	28.7352	9.72998	1.01551	8	6.63487	1.00724	6	0.971764	0.917357	8	5.78189	0.999021	8	3.66853	1.01034	6	4.03119	1.00737	8	4.25758	1.01854	8	3.45367	0.966372	6	4.68555	1.02132	8	3.49169	0.963421	8	2.54736	1.02637	6	2.48291	1.0323	8	3.53212
XP_004015469.1	PREDICTED: 60S ribosomal protein L28 isoform X1 [Ovis aries]	39.42	7	7	27	137	15.6826	11.9712	0.919438	9	2.27834	0.976727	10	4.64235	0.953772	8	8.19033	0.96681	9	2.01652	0.969263	10	5.9145	1.02176	8	3.61847	1.05732	9	2.08133	1.00616	10	3.74741	1.05113	8	5.9289	1.03826	9	2.98911	1.06288	10	3.74244	0.957621	8	2.15967
XP_012031633.1	PREDICTED: sorcin isoform X1 [Ovis aries]	39.34	7	7	32	183	20.3178	5.33838	0.958232	9	7.53519	0.943628	11	4.54247	0.978987	12	5.71201	1.00067	9	7.25635	0.977914	11	14.1012	0.975276	12	6.18938	1.07695	9	5.40076	1.00444	11	6.7994	1.10072	12	10.0895	1.0537	9	6.58818	1.1243	11	6.21684	0.943667	12	4.96353
NP_001009477.1	caveolin-1 [Ovis aries]	39.33	7	7	16	178	20.5815	6.02393	0.943413	5	21.1697	1.02946	5	3.59172	0.964499	5	8.08251	0.950726	5	1.31642	1.07546	5	3.27948	1.13045	5	6.53494	1.04209	5	5.57645	0.9196	5	1.30911	1.00444	5	9.94906	1.06471	5	1.91012	1.05209	5	1.34345	0.920438	5	9.91763
XP_004019694.1	PREDICTED: peptidyl-prolyl cis-trans isomerase FKBP2 isoform X1 [Ovis aries]	39.29	6	6	30	140	15.3802	8.88037	1.00641	11	5.38045	0.961688	9	4.17892	0.98723	10	4.63898	1.0061	11	3.77602	0.983655	9	1.95888	1.02508	10	2.96459	0.973721	11	5.49092	0.989872	9	3.51987	0.973889	10	2.26318	1.02672	11	1.65824	1.04346	9	4.07041	1.00782	10	2.35104
XP_014952564.1	PREDICTED: fermitin family homolog 2 isoform X6 [Ovis aries]	39.26	20	20	54	680	77.8236	6.69775	0.991527	15	11.2154	1.01542	17	6.3909	0.994466	22	7.0246	1.01015	15	6.21496	0.943703	17	3.38542	1.02248	22	3.25305	0.99065	15	6.71016	0.988671	17	8.72805	0.983533	22	5.71409	1.0585	15	5.76434	1.00193	17	5.36609	0.994812	22	3.51976
XP_004013870.1	PREDICTED: tenascin-R [Ovis aries]	39.25	38	39	280	1358	149.284	4.88135	0.983784	90	7.41716	1.02431	91	6.29785	0.960422	93	8.5282	1.02644	90	6.91045	0.957481	91	6.5065	0.978224	93	4.67474	0.964666	90	7.58388	1.01512	91	4.86467	1.0168	93	5.45752	1.02125	90	4.22883	0.999612	91	5.37853	1.03069	93	4.78902
XP_004019748.2	PREDICTED: dipeptidyl peptidase 3 isoform X2 [Ovis aries]	39.25	23	23	81	749	83.6181	5.13525	0.997215	23	5.04036	1.01473	25	4.58693	0.966128	33	6.65817	1.01118	23	4.12851	0.98094	25	5.01645	0.965415	33	3.767	0.964065	23	3.98089	1.01201	25	4.18277	1.04529	33	5.17876	1.03998	23	7.50943	0.973785	25	7.30504	1.01876	33	3.00579
XP_014953316.1	PREDICTED: ganglioside-induced differentiation-associated protein 1 isoform X2 [Ovis aries]	39.22	13	14	92	357	41.0645	8.95361	0.995233	32	7.57988	0.96753	25	3.88256	1.00142	33	6.45271	1.04441	32	7.1919	1.0421	25	8.40737	1.00486	33	5.43516	0.996896	32	5.08822	1.0014	25	4.38881	1.02196	33	8.52005	0.960325	32	2.82573	1.00239	25	4.53726	0.962462	33	3.75694
XP_004013893.1	PREDICTED: syntaxin-6 [Ovis aries]	39.22	7	7	20	255	29.0248	4.88135	1.00356	7	3.2175	1.03523	6	13.8935	0.996227	7	7.85047	0.982775	7	10.1197	0.981568	6	7.42246	0.993631	7	0.868519	1.01624	7	1.87973	1.01736	6	2.9492	0.964999	7	5.4009	0.983958	7	5.86284	0.942969	6	9.23735	1.00704	7	5.18783
XP_014959548.1	PREDICTED: heme oxygenase 2 isoform X2 [Ovis aries]	39.22	9	9	35	334	37.6518	5.33838	0.999738	11	7.12599	1.04795	10	4.6739	0.983492	14	11.963	1.02783	11	5.76188	0.952549	10	7.21162	0.993116	14	3.82509	0.980755	11	8.07556	0.972106	10	4.32214	1.02061	14	5.73879	0.956047	11	5.90983	1.01038	10	7.63434	1.00567	14	2.99597
XP_004023705.3	PREDICTED: NADH dehydrogenase [ubiquinone] 1 beta subcomplex subunit 10 [Ovis aries]	39.2	8	8	70	176	21.0035	8.66064	1.00967	20	4.34264	0.993768	22	5.93058	1.00195	27	5.88293	0.990753	20	4.92368	1.02644	22	3.48905	1.00869	27	2.61054	0.974638	20	5.26364	0.939578	22	3.11421	0.995401	27	5.89683	0.99599	20	6.39434	1.03014	22	3.18797	0.986555	27	3.41096
XP_004001835.1	PREDICTED: small integral membrane protein 12 [Ovis aries]	39.13	4	4	8	92	10.7447	8.44092	0.946073	3	1.36229	0.916789	2	5.45608	0.959579	3	15.9435	1.00507	3	0.323617	0.90634	2	8.4639	0.975887	3	0.815223	1.01854	3	0.91516	1.08231	2	1.75321	1.07311	3	8.74406	0.993084	3	3.88386	1.08182	2	0.653728	1.00766	3	3.10259
XP_004006772.1	PREDICTED: parvalbumin alpha [Ovis aries]	39.09	5	5	13	110	12.1322	5.36377	0.989226	4	2.59011	1.13337	4	5.42476	0.968318	5	1.79115	1.1812	4	0.746305	1.07972	4	1.75118	1.00672	5	5.43298	0.822572	4	22.1287	0.944085	4	1.59307	0.888734	5	4.13643	1.01708	4	5.84452	0.821206	4	4.06215	1.15833	5	5.85875
XP_004018480.1	PREDICTED: 60S ribosomal protein L5 isoform X1 [Ovis aries]	39.06	13	13	48	297	34.3227	9.71533	1.02763	14	11.8049	0.960631	16	4.48008	0.994849	18	5.63808	0.960703	14	5.40613	1.00203	16	7.08787	1.01171	18	3.20151	1.00692	14	7.60444	1.01725	16	4.75715	1.01493	18	3.92963	1.01179	14	4.67879	1.02586	16	3.56516	0.99046	18	3.58447
XP_011977269.1	PREDICTED: PHD finger protein 24 isoform X2 [Ovis aries]	39.06	13	13	46	384	43.2395	5.65576	0.930038	15	6.8962	0.945407	15	5.02032	0.990411	16	4.68666	1.02686	15	4.71381	1.04525	15	6.92791	1.00893	16	5.76601	1.02356	15	4.94399	1.03128	15	4.65544	1.00377	16	3.96136	1.02467	15	3.25338	0.984901	15	9.29594	1.00974	16	3.17924
XP_014951806.1	PREDICTED: LETM1 and EF-hand domain-containing protein 1, mitochondrial isoform X1 [Ovis aries]	39.06	29	29	172	855	95.1138	6.68311	0.972879	51	6.93463	0.983847	57	6.38903	0.959934	64	7.86753	1.01398	51	4.25837	1.02982	57	4.78695	0.983114	64	3.61804	1.03327	51	5.77251	0.992026	57	4.34435	1.03728	64	4.00841	0.986947	51	5.21751	0.995398	57	5.39677	1.01057	64	5.04021
XP_004015151.1	PREDICTED: NAD(P)H dehydrogenase [quinone] 1 isoform X1 [Ovis aries]	39.05	14	14	111	274	30.9891	9.02686	0.88513	42	9.25604	0.977297	36	4.56869	0.942605	33	5.08395	1.07142	42	4.8425	0.955457	36	4.52821	0.906062	33	6.34842	1.05247	42	5.15846	1.08202	36	3.77101	1.13595	33	4.00178	0.997477	42	3.55116	1.00717	36	5.03493	1.01597	33	2.54688
XP_012018478.1	PREDICTED: 60S ribosomal protein L35 isoform X1 [Ovis aries]	39.05	5	6	15	105	11.7458	10.4771	1.02442	4	7.30515	0.895517	4	3.19423	1.03188	5	11.0648	0.934695	4	2.46913	0.911437	4	0.893028	0.977383	5	8.58584	0.983452	4	1.79858	1.05884	4	0.0710278	1.02345	5	2.77123	1.05459	4	1.87944	1.14031	4	2.5389	0.996619	5	2.65766
XP_014949894.1	PREDICTED: leucine-rich PPR motif-containing protein, mitochondrial [Ovis aries]	39.04	51	51	176	1391	157.755	6.48096	0.977424	63	6.70691	1.00273	48	4.11825	0.959039	65	5.87136	1.0291	63	6.56747	1.0183	48	4.63361	0.996461	65	3.67749	0.951584	63	6.33426	1.00764	48	2.42258	1.04053	65	5.31684	1.01503	63	3.2747	0.967592	48	5.1597	0.992612	65	3.57123
XP_014953756.1	PREDICTED: ATP-dependent (S)-NAD(P)H-hydrate dehydratase isoform X3 [Ovis aries]	39.04	9	9	43	292	30.999	6.94678	1.0842	16	6.90319	0.911591	11	3.36622	1.00177	16	7.8591	1.0366	16	3.37285	1.02315	11	7.28427	0.95937	16	4.46353	0.977606	16	3.204	1.06027	11	3.66625	1.06248	16	8.43835	0.911589	16	5.87147	1.01546	11	6.01615	0.991967	16	3.49104
XP_004008838.1	PREDICTED: cytochrome b-c1 complex subunit 8 isoform X1 [Ovis aries]	39.02	5	5	20	82	9.7141	10.3306	0.947305	7	4.09473	0.964322	8	3.36362	0.901176	5	0.555266	0.981867	7	3.61741	0.994557	8	5.30542	1.06132	5	0.417587	0.997556	7	1.11387	0.990682	8	2.71586	1.03365	5	1.65094	1.03615	7	4.18915	1.0393	8	2.47484	0.976764	5	2.16991
XP_004020803.1	PREDICTED: protein rogdi homolog isoform X1 [Ovis aries]	39.02	10	10	26	287	32.2557	7.88428	1.00065	10	6.8952	0.958154	5	7.49671	0.997331	8	8.6897	1.01255	10	6.36115	1.04865	5	1.56941	0.988637	8	6.03003	0.948081	10	6.69206	1.05632	5	4.06991	0.971234	8	2.97737	0.985445	10	5.85301	0.96516	5	4.15319	1.03314	8	5.53309
XP_014958410.1	PREDICTED: small VCP/p97-interacting protein isoform X1 [Ovis aries]	39.02	3	3	19	82	9.32492	9.68604	1.0208	6	6.73663	0.968099	5	6.87972	0.913783	8	5.95593	1.01182	6	1.50074	0.996105	5	0.742528	0.934254	8	0.743448	0.994455	6	1.42497	1.04542	5	5.16821	1.05533	8	11.8094	0.969585	6	6.2731	1.03429	5	4.5438	0.992236	8	4.73343
XP_004017412.1	PREDICTED: vacuolar protein sorting-associated protein 29 isoform X3 [Ovis aries]	39.01	7	7	29	182	20.4827	6.78564	1.00644	9	2.43386	0.97239	9	6.7456	1.01127	11	7.05036	1.00062	9	4.50638	1.06416	9	5.08528	1.00508	11	3.07804	1.00019	9	5.98957	0.996398	9	2.73725	1.01034	11	1.97678	0.99606	9	2.52437	0.984219	9	6.51521	1.00912	11	2.42164
XP_004011803.1	PREDICTED: zinc finger C2HC domain-containing protein 1A [Ovis aries]	39.01	12	12	26	323	35.059	9.90576	1.06163	9	8.28318	0.899219	5	1.59562	0.9814	12	8.10451	0.948308	9	5.54074	0.954062	5	2.1239	0.9897	12	5.28116	0.956234	9	7.08916	1.08796	5	5.19303	1.06142	12	7.17466	1.03176	9	5.22072	1.07625	5	5.12616	1.00936	12	4.44761
XP_014950946.1	PREDICTED: actin-related protein 3B isoform X1 [Ovis aries]	39	9	12	57	418	47.4942	6.02393	0.990124	15	8.87979	1.00911	14	10.3422	0.960096	13	4.13889	0.981953	15	4.00973	0.991829	14	5.13155	0.987455	13	5.44147	1.0163	15	3.34807	1.00884	14	2.80855	1.01954	13	8.58052	0.984292	15	4.20803	0.969422	14	7.20731	1.02244	13	3.28254
XP_014949365.1	PREDICTED: LOW QUALITY PROTEIN: galectin-related protein isoform X1, partial [Ovis aries]	38.99	5	5	27	159	17.633	5.52881	1.07264	10	7.17848	1.09067	7	6.29649	0.989142	10	6.03696	1.02272	10	3.15254	1.01182	7	3.97383	0.971843	10	3.54426	0.965704	10	3.39921	0.947438	7	5.75452	0.986107	10	5.54575	0.97491	10	3.0879	0.939643	7	2.95317	1.04479	10	5.34661
XP_004022189.1	PREDICTED: NADH dehydrogenase [ubiquinone] 1 beta subcomplex subunit 11, mitochondrial [Ovis aries]	38.96	5	5	34	154	17.3796	5.09717	0.96161	9	4.97444	1.02675	11	1.74608	0.970977	14	4.235	1.04374	9	3.81938	1.03059	11	9.65068	1.0145	14	3.02072	0.989548	9	5.58619	0.977556	11	3.4186	1.01908	14	2.74795	1.00459	9	2.74362	0.989197	11	7.38395	0.991318	14	1.6949
XP_014952854.1	PREDICTED: prolyl endopeptidase isoform X2 [Ovis aries]	38.96	23	23	62	711	80.7021	6.01123	0.995468	18	5.48447	1.0039	21	6.20346	0.978263	22	9.58755	0.961218	18	3.88336	1.00876	21	7.05562	1.01991	22	5.33029	1.04321	18	4.94021	1.02058	21	3.87407	1.01155	22	4.7296	0.992163	18	3.98044	0.992195	21	5.00562	0.988778	22	3.3017
XP_014958348.1	PREDICTED: LOW QUALITY PROTEIN: enoyl-CoA delta isomerase 2, mitochondrial isoform X1 [Ovis aries]	38.96	13	13	38	385	42.0155	8.17725	1.04784	15	4.79482	1.03894	14	8.87022	0.942208	9	11.8357	0.877484	15	9.77935	1.05348	14	5.01028	0.991406	9	4.64151	1.02658	15	13.7356	0.988623	14	4.83394	1.04584	9	4.33875	1.06206	15	4.5292	0.986206	14	6.48982	1.00472	9	5.92437
XP_012032230.1	PREDICTED: cytosolic 5'-nucleotidase 3A isoform X3 [Ovis aries]	38.95	10	10	22	285	32.5508	5.2749	0.935973	8	5.24488	0.934051	6	3.44645	0.956959	8	4.07007	0.94595	8	4.69829	1.00919	6	4.54239	0.984699	8	4.36734	1.03254	8	4.57301	1.01724	6	1.90204	1.04537	8	5.08706	1.05479	8	3.12059	1.03823	6	5.44751	0.99601	8	5.73599
XP_004015227.1	PREDICTED: tubulin-folding cofactor B isoform X1 [Ovis aries]	38.93	9	9	69	244	27.4635	5.23682	1.00051	23	5.72805	1.00331	22	6.55365	0.982997	24	6.18184	1.02088	23	6.20721	0.999014	22	6.92561	1.01463	24	4.61752	0.997465	23	4.5994	1.00958	22	6.2589	0.925094	24	3.74112	0.990652	23	5.48572	0.985023	22	7.49273	1.04865	24	2.92774
XP_004012469.1	PREDICTED: transcription factor BTF3 isoform X1 [Ovis aries]	38.89	3	5	18	162	17.6832	6.96143	1.05459	5	7.33472	1.04244	3	3.2843	1.02779	6	1.36621	1.00565	5	3.88077	0.999905	3	9.0543	1.0577	6	4.88011	1.00825	5	5.71239	1.07183	3	0.295559	0.963485	6	6.82896	0.899045	5	10.2684	0.886387	3	10.1986	0.938012	6	5.40439
XP_004014509.1	PREDICTED: casein kinase II subunit alpha isoform X1 [Ovis aries]	38.87	11	13	46	391	45.1148	7.73779	0.984904	16	3.14483	0.967314	16	5.21277	0.950069	11	5.15674	0.992303	16	2.86356	0.995551	15	4.61785	1.01128	11	3.35949	0.997462	16	4.14231	1.01555	16	4.32802	1.0303	11	6.08543	1.02544	16	3.65807	1.02583	15	4.94186	0.997697	11	2.19238
XP_004002927.1	PREDICTED: omega-amidase NIT2 isoform X1 [Ovis aries]	38.87	9	9	28	283	31.0689	6.88818	0.985667	9	5.52215	0.991233	9	3.56904	0.934993	9	7.9238	0.8891	9	5.79495	0.950485	9	7.87077	0.934242	9	4.45064	1.09864	9	4.06151	1.044	9	3.46564	1.13012	9	7.50808	1.0381	9	3.6648	1.05526	9	5.03253	0.992129	9	0.981425
XP_011967797.1	PREDICTED: alpha-1-acid glycoprotein 1 isoform X2 [Ovis aries]	38.82	6	6	23	170	19.4797	5.2749	1.66958	5	5.60507	0.867495	7	8.62186	1.31009	11	4.17379	0.519889	5	25.85	0.721232	7	7.88191	0.749122	11	5.29261	0.596351	5	6.56196	0.702658	7	16.6566	0.63908	11	10.6546	1.18609	5	7.4518	1.59948	7	11.8057	1.38979	11	5.89402
XP_004008584.1	PREDICTED: ras-related protein Rab-3D isoform X2 [Ovis aries]	38.81	1	7	110	219	24.3719	4.93213				0.97642	1		0.978977	1					1.07551	1		0.998909	1					1.02634	1		0.977069	1					0.940748	1		1.0446	1
XP_011959516.1	PREDICTED: serine/threonine-protein phosphatase CPPED1 isoform X1 [Ovis aries]	38.81	8	8	39	268	30.6384	5.78271	1.02183	14	3.29866	0.868679	13	11.1261	0.929694	12	8.87644	1.05841	14	7.56208	1.02982	13	3.01116	1.08491	12	6.34947	1.01182	14	3.24648	1.1384	13	6.24718	1.00598	12	5.00667	0.917981	14	8.4692	0.950559	13	8.44202	0.986755	12	3.94084
XP_014951663.1	PREDICTED: arginine--tRNA ligase, cytoplasmic isoform X1 [Ovis aries]	38.79	25	25	91	660	75.5801	7.54736	1.00676	28	5.63483	0.951802	26	5.03345	0.987397	37	6.1223	0.992547	28	3.8091	1.05191	26	5.19642	0.997839	37	3.54049	1.02654	28	5.83985	0.970013	26	4.33685	0.997179	37	3.55448	0.997563	28	1.85715	1.04279	26	3.89543	1.01626	37	3.03556
XP_014959140.1	PREDICTED: ras-related protein Rab-12 [Ovis aries]	38.78	9	10	72	245	27.4811	8.33838	0.982697	17	5.99324	0.977116	9	6.23335	0.98597	17	6.26446	1.01504	17	2.50377	1.02388	9	6.33784	0.995213	17	3.33462	1.01789	17	4.8781	1.00995	9	2.74575	1.0214	17	3.60431	0.987671	17	4.26255	0.993267	9	4.44104	0.979074	17	2.7072
XP_011955964.1	PREDICTED: peptidyl-prolyl cis-trans isomerase-like 1 isoform X2 [Ovis aries]	38.78	5	5	22	147	16.1281	8.77783	1.00984	7	7.00448	0.992232	6	7.08489	0.953792	9	7.046	0.948752	7	3.79685	0.955551	6	6.14922	1.00571	9	2.57471	1.04651	7	1.73836	1.04043	6	5.94291	1.01967	9	4.31878	1.00025	7	0.835305	0.982746	6	2.25714	0.993181	9	2.70955
XP_012033459.1	PREDICTED: LOW QUALITY PROTEIN: endophilin-A2 isoform X1 [Ovis aries]	38.74	8	13	55	333	37.5208	5.2876	0.971643	9	7.93903	0.964944	4	0.873398	0.954131	5	2.88517	1.02436	9	2.38131	1.01333	4	6.75875	1.00661	5	0.599202	1.04548	9	9.51848	1.0482	4	2.16313	0.978839	5	2.15685	0.951265	9	5.84401	1.00914	4	0.554464	1.04033	5	3.62627
XP_004018460.1	PREDICTED: aminoacylase-1 [Ovis aries]	38.73	15	15	39	408	45.4859	5.2749	0.988697	18	8.90407	0.991265	13	8.77145	1.1224	8	13.3247	1.00486	18	6.15988	0.957098	13	6.43295	0.902162	8	9.44953	0.954858	18	4.40153	0.972795	13	4.19544	0.999929	8	5.03228	1.05532	18	4.966	1.06263	13	9.0729	1.05026	8	9.51548
XP_014953742.1	PREDICTED: propionyl-CoA carboxylase alpha chain, mitochondrial isoform X1 [Ovis aries]	38.72	23	23	85	705	77.6348	7.00537	1.02401	25	6.26869	1.02056	25	8.42983	0.979873	34	7.08041	0.973659	25	5.42512	1.06477	25	5.17385	0.986227	34	5.05503	1.04427	25	8.02115	0.967368	25	5.27473	0.972353	34	4.41981	0.958541	26	5.26059	0.955821	25	7.24898	1.05296	34	3.74955
NP_001009315.2	somatotropin precursor [Ovis aries]	38.71	10	10	39	217	24.6697	8.32373	1.07726	11	6.93221	1.73176	12	12.6909	1.68541	16	29.7339	0.987947	11	6.50442	1.29289	12	7.63112	0.928385	16	7.57711	1.40644	11	8.23108	0.551337	12	28.5077	0.534473	16	58.6261	0.517157	11	29.4867	0.513768	12	41.1216	0.949599	16	4.69349
XP_012038381.1	PREDICTED: vacuolar protein sorting-associated protein VTA1 homolog isoform X3 [Ovis aries]	38.71	11	11	50	248	27.9202	7.84033	0.98848	20	4.31839	0.9605	14	5.28488	0.961813	16	5.26432	1.01568	20	4.50306	0.97141	14	6.1275	0.961698	16	4.47801	0.983723	20	4.08523	1.03276	14	4.22199	1.01168	16	5.11385	1.02341	20	4.60858	0.993117	14	5.37814	1.0314	16	3.08944
XP_011950844.1	PREDICTED: dihydrolipoyllysine-residue acetyltransferase component of pyruvate dehydrogenase complex, mitochondrial [Ovis aries]	38.64	19	19	158	647	69.0561	8.1626	0.983332	51	5.55711	1.01277	55	5.48518	0.96905	51	5.96736	1.04283	51	4.64824	1.00493	55	4.13513	0.971113	51	4.23724	0.994582	51	4.01241	0.985824	55	5.33321	1.02153	51	5.27608	0.980914	51	5.19385	0.999556	55	5.67429	1.03477	51	3.48486
XP_004005694.1	PREDICTED: proteasome subunit beta type-7 [Ovis aries]	38.63	8	8	22	277	29.9041	7.29834	1.00705	9	6.64037	0.972142	6	5.03373	0.983662	7	8.06892	0.992289	9	5.64041	1.01769	6	9.68666	1.02243	7	2.67312	1.00471	9	1.2457	1.00944	6	1.77975	1.01726	7	1.45891	0.990677	9	4.77012	1.01588	6	3.55015	0.975216	7	2.55932
XP_004008117.1	PREDICTED: centrosomal protein of 41 kDa isoform X2 [Ovis aries]	38.61	10	10	23	373	41.413	8.08936	0.984681	7	5.45308	1.01565	6	5.79217	1.00767	10	7.17844	1.04874	7	2.22034	0.94768	6	5.74891	0.964827	10	5.73528	1.00382	7	4.57042	1.03474	6	3.72975	1.08412	10	6.68377	0.982157	7	3.41836	0.965051	6	7.14337	0.939838	10	6.30787
XP_014954735.1	PREDICTED: LOW QUALITY PROTEIN: cytosolic acyl coenzyme A thioester hydrolase isoform X1 [Ovis aries]	38.61	14	14	100	373	40.9518	7.92822	0.954133	41	6.55171	0.994431	28	4.97208	0.982585	31	4.85577	1.02486	41	4.61927	1.00585	28	3.88488	0.973414	31	4.36197	0.934676	41	4.53356	1.01124	28	6.34278	1.02321	31	5.74418	1.06994	41	4.66664	0.994566	28	3.38745	0.997233	31	5.13319
XP_004002411.1	PREDICTED: cold shock domain-containing protein E1 isoform X3 [Ovis aries]	38.6	29	29	83	798	88.8559	6.25244	1.0139	26	6.03238	1.00478	28	8.37737	1.02154	29	6.64756	0.990997	26	4.84273	0.987788	28	4.98022	1.00325	29	3.68591	1.00154	26	6.93227	0.990559	28	6.77731	0.965116	29	5.56411	1.00507	26	4.45045	1.00475	28	6.75015	1.01537	29	2.71217
XP_004002329.1	PREDICTED: proteasome subunit alpha type-5 [Ovis aries]	38.59	7	7	36	241	26.3942	4.79248	0.990822	14	10.6317	1.0209	12	5.55794	0.996369	10	7.81624	1.01186	14	8.4268	0.940861	12	6.99099	0.996411	10	2.7064	1.03996	14	7.01597	1.01653	12	5.86547	1.01745	10	6.01841	0.964641	14	5.28679	1.03141	12	5.15428	0.989289	10	3.69644
NP_001155338.1	GTP-binding protein Rheb [Ovis aries]	38.59	9	9	21	184	20.4666	5.92236	0.969382	7	1.46032	0.959877	4	4.86323	1.00253	10	5.52895	0.996607	7	5.51125	0.95181	4	3.68305	0.986269	10	5.48011	1.01346	7	5.54086	0.991905	4	10.6606	1.03259	10	3.1551	0.990579	7	2.71444	1.03235	4	6.52529	0.966814	10	2.69701
XP_014949790.1	PREDICTED: actin-related protein 2 isoform X2 [Ovis aries]	38.58	12	13	115	394	44.7322	6.7417	1.00683	28	6.23836	0.997897	29	7.19867	1.0242	30	5.3086	0.985668	28	4.9572	0.992803	29	3.60786	0.995596	30	3.87312	1.00246	28	4.87891	1.0052	29	6.22411	1.02157	30	3.66241	1.00294	28	3.79047	1.0146	29	4.14262	0.9685	30	3.93995
XP_011952284.1	PREDICTED: beta-actin-like protein 2 [Ovis aries]	38.56	3	12	406	376	41.8909	5.47803	0.965712	18	6.8292	0.954929	30	5.99127	0.981617	27	10.376	0.988828	18	6.39721	0.97606	29	4.02659	0.961448	27	3.35703	1.03237	18	3.11995	1.04	30	4.33215	1.05327	27	4.47194	1.03334	18	6.57354	1.02263	30	3.80845	1.00744	27	3.44324
XP_004016367.1	PREDICTED: glucose 1,6-bisphosphate synthase isoform X1 [Ovis aries]	38.47	25	26	143	629	71.2088	6.60986	1.01526	41	8.78392	1.02714	43	7.23582	1.02953	53	8.99922	1.01503	41	6.22372	1.00758	43	4.5737	0.978358	53	3.38573	0.946557	41	3.88353	1.00133	43	6.04863	1.00288	53	6.94033	1.03023	41	3.5723	0.96729	43	4.75665	1.00775	53	4.32324
XP_004010261.1	PREDICTED: metaxin-3 isoform X1 [Ovis aries]	38.46	11	12	30	312	34.9891	7.73779	1.00558	12	5.20156	1.01367	8	9.68734	0.986015	9	11.3845	0.996418	12	4.57876	0.912285	8	13.7109	1.04329	9	7.48432	1.02724	12	1.80824	1.03818	8	4.30691	1.00619	9	4.51547	1.01895	12	1.92	0.989439	8	5.64432	0.983564	9	2.60467
XP_011982854.1	PREDICTED: vesicle-associated membrane protein 3 [Ovis aries]	38.46	1	4	44	104	11.5281	9.18799	0.953469	6	6.62114	1.053	2	12.778	0.987132	2	5.17043	0.991641	6	6.42793	1.10668	2	6.10732	0.996533	2	5.86327	1.06241	6	5.13129	0.970465	2	11.8323	1.02393	2	11.1363	1.02047	6	4.82949	0.886965	2	4.48362	0.993956	2	0.988156
XP_004002901.1	PREDICTED: nucleophosmin [Ovis aries]	38.44	10	10	52	294	32.6829	4.76709	1.06601	15	5.29018	1.08253	16	4.3453	1.02709	21	5.51925	0.94306	15	7.37013	0.965457	16	8.27045	1.02079	21	7.294	1.04691	15	5.573	0.992835	16	3.05319	0.924597	21	8.21614	0.918553	15	6.03364	0.979031	16	6.68071	1.03072	21	5.05807
XP_014955511.1	PREDICTED: platelet-activating factor acetylhydrolase IB subunit gamma isoform X1 [Ovis aries]	38.4	8	8	35	250	27.9684	7.72314	1.03948	15	4.43896	1.00679	10	7.74552	1.02568	10	7.03126	1.00446	15	3.57855	1.0508	10	3.23494	0.964237	10	4.20838	1.00999	15	6.35622	0.985795	10	4.77947	1.00165	10	6.6509	0.957169	15	3.83201	0.975573	10	4.60999	1.02673	10	6.19897
XP_014954945.1	PREDICTED: LOW QUALITY PROTEIN: ATP-dependent 6-phosphofructokinase, platelet type isoform X1 [Ovis aries]	38.36	19	24	74	829	90.2128	7.32764	1.0043	23	5.61755	0.99362	16	5.90252	0.993042	24	8.68746	1.01118	23	3.88889	1.04647	16	6.89933	0.953802	24	2.85836	0.965766	23	6.142	0.97959	16	4.89317	0.99676	24	3.72805	1.00826	23	3.06852	0.975372	16	4.29161	1.05159	24	3.53112
XP_004004323.1	PREDICTED: LOW QUALITY PROTEIN: talin-1 isoform X1 [Ovis aries]	38.33	59	77	214	2536	269.048	6.15088	1.00981	51	5.6937	0.994393	54	5.32515	1.01811	53	6.1339	0.970909	51	4.79942	1.00121	54	6.00208	1.03764	53	4.11529	1.02769	51	7.48355	1.00139	54	5.56808	0.928534	53	6.98555	1.00472	51	6.09311	1.01219	54	5.23428	1.01092	53	2.7857
XP_004013186.1	PREDICTED: Na(+)/H(+) exchange regulatory cofactor NHE-RF1 [Ovis aries]	38.32	14	14	54	368	39.634	5.38916	1.04311	19	8.65435	1.0324	18	4.03815	1.00381	17	5.95666	0.984064	19	4.08016	0.942863	18	6.51669	0.982186	17	2.85467	1.08277	19	9.27976	0.99719	18	2.23901	0.941503	17	6.92725	0.861803	19	8.33925	0.986734	18	4.56081	1.07856	17	2.19876
XP_004004350.1	PREDICTED: osteoclast-stimulating factor 1 isoform X2 [Ovis aries]	38.32	5	5	10	214	23.7409	5.68115	1.01059	4	3.4967	0.937532	3	2.3545	1.04334	3	1.84189	0.994714	4	6.28929	0.913547	3	8.72073	0.991699	3	0.922006	1.00293	4	3.48348	1.09243	3	6.818	1.01127	3	5.67374	1.03741	4	6.22838	1.03546	3	3.62046	0.986081	3	0.570271
XP_004016564.1	PREDICTED: isobutyryl-CoA dehydrogenase, mitochondrial isoform X1 [Ovis aries]	38.32	14	14	55	368	39.7297	7.29834	0.982224	21	3.87558	1.01963	20	4.58504	0.936592	14	4.39686	0.967161	21	4.97298	0.984973	20	5.29021	1.04633	14	4.29303	1.00577	21	2.90204	0.981511	20	3.48259	0.960656	14	4.9296	1.02886	21	4.93363	1.00386	20	4.97862	1.02209	14	2.52752
XP_004022513.1	PREDICTED: myelin proteolipid protein isoform X1 [Ovis aries]	38.27	14	14	824	277	29.9951	8.35303	0.986852	262	7.19217	1.00685	272	7.17852	0.953301	289	9.99573	1.10169	261	7.7213	0.932311	271	9.38526	0.969511	290	6.77382	0.880246	261	7.37426	0.971567	272	6.94498	0.958198	289	7.63722	1.0209	261	5.29972	1.06209	271	6.92595	1.08819	289	6.78324
XP_014959613.1	PREDICTED: ubiquitin domain-containing protein UBFD1 isoform X1 [Ovis aries]	38.26	10	10	26	298	31.9493	7.48877	0.998391	8	2.60228	1.01527	9	5.08026	1.01461	8	5.42541	1.00077	8	2.89792	0.99093	9	9.6593	1.0001	8	2.6443	0.99002	8	2.27916	1.00764	9	3.99566	0.977814	8	3.74935	1.02452	8	2.23588	1.00162	9	3.55985	1.01076	8	4.55881
XP_011954735.1	PREDICTED: CLIP-associating protein 2 isoform X19 [Ovis aries]	38.25	1	45	155	1438	157.396	8.45557	1.0753	2	3.01129	0.943272	2	0.171396	0.866645	4	2.97157	1.00042	2	4.82426	0.893901	2	9.81278	1.03177	4	1.16345	0.97089	2	5.62741	1.13024	2	3.27435	1.08115	4	2.53968	0.951884	2	7.11277	1.01458	2	3.52616	1.00075	4	0.862035
XP_004011208.1	PREDICTED: gap junction alpha-1 protein [Ovis aries]	38.22	10	10	97	382	43.0609	8.66064	0.945109	32	7.20916	0.898602	32	7.47715	0.960722	33	12.9094	0.974921	32	4.10265	1.02639	32	8.4685	0.975776	33	5.02812	1.04883	32	4.8983	0.986762	32	6.87167	0.966855	33	5.3123	1.04178	32	6.9753	1.079	32	5.26269	1.09478	33	8.96184
XP_004004906.1	PREDICTED: elongation factor 1-beta [Ovis aries]	38.22	6	8	50	225	24.7893	4.66553	1.03548	13	5.08789	1.12425	10	2.34191	1.03772	16	4.30276	0.997504	13	1.83749	0.982402	10	4.66469	1.0275	16	3.28265	1.06706	13	1.81975	0.947797	10	2.58336	0.852848	16	7.20632	0.916875	13	3.80106	0.959447	10	4.27758	1.07818	16	4.56322
NP_001156529.1	thioredoxin domain-containing protein 17 [Ovis aries]	38.21	3	3	6	123	13.8737	4.84326	1.03042	1		0.992327	2	19.4111	1.0437	3	0.303599	1.0351	1		0.97802	2	5.41348	1.0057	3	5.27215	0.95261	1		0.99715	2	7.95169	0.844286	3	2.18885	0.981836	1		1.02484	2	6.63211	1.083	3	2.24731
XP_004017411.1	PREDICTED: actin-related protein 2/3 complex subunit 3 isoform X1 [Ovis aries]	38.2	7	7	24	178	20.5334	8.5874	0.992159	10	5.87554	0.959729	5	7.28706	1.02312	9	3.0164	0.969999	10	2.3026	1.02322	5	4.99411	0.96818	9	2.10716	1.00464	10	4.85586	0.98861	5	6.77315	0.987152	9	5.82779	1.05076	10	2.11851	1.00492	5	2.33038	1.01433	9	2.87508
XP_012032379.1	PREDICTED: glycogen debranching enzyme isoform X1 [Ovis aries]	38.12	49	49	148	1532	174.033	6.80029	1.00007	50	4.75683	0.936324	45	8.32888	0.967296	53	6.12719	1.01682	50	4.38666	1.09233	45	6.10303	0.951022	53	5.81931	0.958351	50	4.87608	0.986637	45	4.23032	0.965457	53	5.067	1.02831	50	3.60916	1.01635	45	3.74153	1.08776	53	7.96808
XP_004023200.2	PREDICTED: nucleolin isoform X1 [Ovis aries]	38.12	26	27	109	669	73.1675	4.51318	1.00321	33	4.7984	1.06497	30	6.76638	1.01506	43	6.47378	0.977008	33	3.46424	0.981923	30	4.87843	1.05213	43	3.12837	1.07275	33	5.51326	0.985661	30	4.82577	0.936916	43	7.24184	0.970284	33	5.15655	0.960947	30	4.88802	1.01305	43	3.60076
XP_004003139.1	PREDICTED: 26S proteasome non-ATPase regulatory subunit 2 [Ovis aries]	38.11	29	29	105	908	100.164	5.19873	1.01478	33	6.5499	0.987678	35	6.71333	1.0144	37	9.04447	0.972001	33	5.73339	0.99941	35	6.17241	1.00717	37	6.29276	1.02113	33	5.90656	1.01179	35	7.53172	1.02701	37	6.79981	1.01154	33	6.26659	0.998739	35	5.04301	0.979822	37	3.77828
XP_004002589.1	PREDICTED: 40S ribosomal protein S27 [Ovis aries]	38.1	1	3	8	84	9.45484	9.45166	0.986783	1		1.01205	2	4.10826	0.995578	2	9.96846	1.04779	1		1.01751	2	8.57611	0.973611	2	5.81022	0.990184	1		0.979941	2	4.14416	1.00498	2	1.09324	0.977522	1		0.998058	2	7.30906	1.02893	2	2.68783
XP_004008824.1	PREDICTED: ATP synthase subunit delta, mitochondrial [Ovis aries]	38.1	4	4	38	168	17.5552	5.24951	1.14535	12	7.69799	1.43732	9	7.55936	1.05822	17	5.04655	1.02253	12	4.33531	0.903215	9	3.94972	1.05151	17	3.10818	1.01118	12	2.60506	0.79478	9	11.2182	0.765171	17	15.453	0.823832	12	12.6269	0.826515	9	5.55783	1.14525	17	6.50717
XP_004010596.1	PREDICTED: 40S ribosomal protein S27-like isoform X1 [Ovis aries]	38.1	1	3	5	84	9.45685	9.45166	1.01954	1					1.05978	1		0.954407	1					0.933515	1		1.05561	1					1.06592	1		0.977105	1					0.967487	1
XP_011962980.1	PREDICTED: ribose-phosphate pyrophosphokinase 1 [Ovis aries]	38.05	8	11	57	318	34.8119	6.97607	0.939225	11	6.78523	0.983858	15	4.32047	0.956033	11	11.0614	1.03818	11	3.4905	1.02155	15	6.75954	0.960537	11	2.74479	1.01854	11	6.40284	1.02191	15	6.73334	1.08529	11	8.34948	1.00377	11	5.88536	0.989631	15	4.80143	1.02332	11	3.97993
XP_014953854.1	PREDICTED: microtubule-associated protein tau-like [Ovis aries]	38.04	10	10	84	255	27.396	8.99756	1.00888	29	4.31395	1.00736	28	4.22504	0.983983	27	5.24613	0.979744	29	3.83907	0.90719	28	9.87547	0.963965	27	3.30017	0.997006	29	3.39903	1.08174	28	6.1285	1.00171	27	4.70879	1.01815	29	4.91418	0.973284	28	6.09745	1.04565	27	4.80519
XP_004012685.1	PREDICTED: very long-chain specific acyl-CoA dehydrogenase, mitochondrial [Ovis aries]	38.02	22	22	80	655	70.5653	8.76318	0.990193	28	5.02889	0.972489	25	4.22564	0.981697	27	8.30982	0.975997	28	4.47894	1.00197	25	4.665	1.00551	27	3.66837	1.02307	28	4.22709	1.03319	25	5.10716	1.03367	27	5.07269	1.00503	28	3.24372	0.996729	25	3.81375	0.993871	27	3.94756
XP_014959130.1	PREDICTED: mitochondrial enolase superfamily member 1 isoform X1 [Ovis aries]	37.98	13	14	47	416	46.7497	5.8208	1.18625	14	18.2679	0.992543	15	6.48372	0.958591	17	7.85894	0.937604	14	12.4297	0.983426	14	4.02175	0.960254	17	3.85371	1.05578	14	9.56208	1.02953	15	4.26898	0.996158	17	6.12966	0.862161	14	13.4862	0.989405	15	4.60388	1.07996	17	5.9844
XP_012041061.1	PREDICTED: eukaryotic initiation factor 4A-I isoform X2 [Ovis aries]	37.95	4	15	89	390	44.4639	5.56689	0.921621	7	10.3429	0.950884	5	6.46569	0.984121	6	4.45773	1.04565	7	6.96498	0.973568	5	2.44122	0.983249	6	2.96197	1.05086	7	3.34035	1.03168	5	3.55504	1.04063	6	5.82641	1.02391	7	3.06812	1.05731	5	2.73411	1.01246	6	2.44364
XP_011962885.1	PREDICTED: plastin-3 isoform X1 [Ovis aries]	37.94	14	20	74	630	70.7532	5.60498	0.960286	21	7.76087	1.00121	13	3.37268	0.97169	20	8.43994	0.993901	21	4.89109	1.00134	13	6.1239	0.992222	20	3.69101	1.04498	21	4.01819	1.0233	13	2.37252	0.999076	20	5.72259	1.00189	21	3.95818	0.96695	13	5.28872	0.998034	20	6.48721
XP_014956398.1	PREDICTED: LOW QUALITY PROTEIN: 6-pyruvoyl tetrahydrobiopterin synthase [Ovis aries]	37.93	4	4	8	145	16.4012	7.59131	1.11006	3	2.01667	1.08561	3	3.1132	0.921876	2	0.046799	0.928174	3	3.67333	0.939755	3	0.991427	1.04864	2	2.53447	0.950526	3	7.83775	1.08334	3	1.30806	0.988686	2	3.12898	1.01158	3	0.267916	0.972845	3	0.472481	1.02687	2	0.202145
XP_014953435.1	PREDICTED: inositol monophosphatase 1 isoform X2 [Ovis aries]	37.91	11	11	47	277	30.0462	5.17334	0.906508	16	4.67392	1.04002	12	4.73496	0.981775	18	6.94337	1.03129	16	4.2827	1.00409	12	4.44049	0.932293	18	4.03612	0.985545	16	5.17884	0.93088	12	3.85656	0.98841	18	5.54556	1.03921	16	3.92135	1.05706	12	4.0577	1.08643	18	3.40904
XP_004010847.1	PREDICTED: transmembrane emp24 domain-containing protein 10 [Ovis aries]	37.9	8	8	40	219	24.8118	6.68311	0.967525	11	4.79736	0.979553	15	4.94873	0.999161	14	2.88211	1.00166	11	5.7664	1.01333	15	3.63107	1.00654	14	3.80721	1.04952	11	4.3034	1.03722	15	3.03259	1.01027	14	4.59098	1.01038	11	4.11063	0.989467	15	2.9836	0.976488	14	2.31521
XP_004005001.1	PREDICTED: desmin [Ovis aries]	37.87	13	19	95	470	53.4992	5.2749	0.926702	14	4.33958	1.03264	8	4.37516	1.27551	14	11.1665	1.07679	14	4.7604	1.05399	8	5.47514	1.02423	14	3.13593	1.09603	14	3.39275	0.849686	8	11.5556	0.855425	14	12.1296	0.888772	14	6.62119	1.08013	8	4.847	0.904679	14	4.5587
XP_004004942.1	PREDICTED: lanC-like protein 1 [Ovis aries]	37.84	12	12	86	399	45.3285	7.51807	1.01555	34	10.5029	0.987844	27	9.66979	1.01137	25	11.3105	1.04488	34	7.16199	0.987438	27	5.90737	0.96127	25	5.35688	0.967649	34	5.28379	1.0204	27	4.37171	0.988735	25	5.30331	0.970773	34	3.94375	1.00241	27	5.90703	1.03284	25	8.5493
XP_014955764.1	PREDICTED: LOW QUALITY PROTEIN: myosin-14 isoform X1 [Ovis aries]	37.82	60	72	330	2110	239.103	6.72705	0.994782	97	5.36155	1.02331	88	6.69704	0.980137	80	5.0155	1.03505	97	4.79831	1.03484	88	6.08572	0.986011	80	3.23697	1.01772	97	4.78518	1.00417	88	4.34802	0.997011	80	6.33324	0.955327	97	5.3223	0.952179	88	6.14868	1.03669	80	5.17276
XP_014953042.1	PREDICTED: acyl-protein thioesterase 1 isoform X2 [Ovis aries]	37.79	5	5	20	172	18.6355	5.22412	0.923431	6	4.79155	0.961656	8	4.54773	0.940765	5	6.36842	1.05304	6	2.29668	1.01394	8	3.56707	1.01455	5	1.51993	1.01654	6	2.29691	1.00823	8	4.41865	1.12268	5	0.605087	1.02326	6	2.67712	1.03451	8	1.33229	0.98529	5	1.98963
XP_004018589.1	PREDICTED: 60S ribosomal protein L32 isoform X1 [Ovis aries]	37.78	4	5	17	135	15.8638	11.3267	1.0637	4	5.96356	1.00083	7	11.1982	1.00178	5	4.4082	0.878117	4	2.25048	0.950795	7	7.42364	0.990451	5	8.06919	0.967863	4	4.09719	0.996768	7	7.81015	0.961313	5	0.99287	1.10888	4	2.61299	1.06315	7	3.63107	0.999126	5	1.24287
XP_014951216.1	PREDICTED: calnexin [Ovis aries]	37.77	25	26	189	593	67.748	4.61475	0.957284	65	6.40026	0.953009	56	5.59286	0.971689	64	6.30963	0.988299	65	4.19487	1.01177	56	4.41864	1.01525	64	3.04458	1.03183	65	5.04271	1.03016	56	4.9189	1.02356	64	5.15484	1.01874	65	3.25377	1.0028	56	5.72596	1.00023	64	3.17093
XP_004012782.1	PREDICTED: LOW QUALITY PROTEIN: phosphoribosyl pyrophosphate synthase-associated protein 2 isoform X1 [Ovis aries]	37.74	8	11	52	371	40.8743	7.12256	0.971666	9	5.09845	0.993822	12	6.29213	0.956642	12	5.95703	1.01528	9	5.25098	0.996495	12	5.93804	0.975037	12	3.44875	1.00108	9	2.5887	1.02508	12	4.45909	1.08676	12	4.84376	1.00524	9	0.914895	0.997833	12	3.67666	0.983975	12	5.79605
XP_014957200.1	PREDICTED: LOW QUALITY PROTEIN: SEC14-like protein 2 isoform X1 [Ovis aries]	37.72	11	11	34	403	46.2607	8.19189	0.975112	11	4.30429	1.01441	11	10.4455	0.931246	11	4.88115	0.97566	11	4.35265	1.04704	11	7.00076	0.971553	11	5.04529	1.00353	11	5.9784	0.988961	11	4.19859	1.02615	11	6.012	1.0656	11	4.72195	0.975182	11	2.81769	1.0495	11	4.74314
NP_001012475.1	alpha-crystallin B chain [Ovis aries]	37.71	7	7	103	175	20.0544	7.32764	1.06043	25	5.48946	1.02008	27	3.94162	0.921581	36	6.61052	0.775538	25	12.7262	1.1827	27	10.7012	0.933717	36	4.64676	1.04696	25	4.77906	1.15298	27	7.25125	1.12267	36	6.61979	1.13604	25	5.70454	0.66277	27	24.7499	1.0072	36	2.98276
XP_014952733.1	PREDICTED: NADP-dependent malic enzyme isoform X3 [Ovis aries]	37.68	19	19	93	568	63.4506	6.34131	0.990644	27	7.04248	0.986444	34	7.05055	0.958151	32	8.51172	1.03773	27	6.08792	0.975705	34	4.18138	0.941414	32	2.94941	1.00314	27	2.80293	1.03354	34	5.0209	1.08365	32	3.14858	0.986159	27	4.25783	0.996746	34	5.94115	1.01602	32	3.72444
XP_004020594.1	PREDICTED: NAD-dependent malic enzyme, mitochondrial isoform X1 [Ovis aries]	37.67	16	17	68	584	65.4099	7.6499	0.969958	20	6.55453	0.970141	22	4.50674	0.987603	21	5.704	0.974647	20	3.65093	0.973192	22	6.49115	0.970841	21	5.9751	0.999034	20	5.64965	0.984666	22	5.12039	1.03327	21	5.72932	1.0481	20	5.31177	1.05937	22	3.02141	0.998797	21	4.28641
XP_004010362.1	PREDICTED: proteasome activator complex subunit 2 [Ovis aries]	37.66	7	7	21	239	27.3202	5.42725	1.05457	7	4.86482	0.947444	8	3.99927	0.993456	6	8.3434	0.925122	7	10.6863	0.961313	8	4.78364	0.987003	6	2.14343	1.01567	7	4.19813	1.00775	8	1.93482	0.977016	6	6.40681	1.02497	7	3.77528	1.11581	8	6.60831	1.03044	6	0.6471
XP_004008518.1	PREDICTED: dnaJ homolog subfamily B member 1 isoform X4 [Ovis aries]	37.65	12	12	37	340	38.1934	8.63135	1.05571	12	5.59848	1.03965	11	9.90865	0.975792	14	5.34548	1.0052	12	3.11858	1.00751	11	3.10071	1.01112	14	2.94623	0.971495	12	5.88114	0.983959	11	5.52988	1.00564	14	4.79057	0.977245	12	4.10067	1.00516	11	7.68026	1.00079	14	2.71217
XP_014960187.1	PREDICTED: proSAAS isoform X1 [Ovis aries]	37.65	7	7	79	324	34.0583	9.92041	1.07789	24	4.07099	1.09103	28	6.82359	1.08462	27	8.46033	0.9452	24	6.85077	0.898047	28	12.7325	1.05479	27	7.10936	1.03701	24	5.79109	1.05372	28	7.01094	0.906974	27	8.31582	0.953534	24	4.49465	0.970738	28	5.11209	1.00745	27	4.75706
XP_004009994.1	PREDICTED: heterogeneous nuclear ribonucleoprotein D-like isoform X1 [Ovis aries]	37.64	2	9	60	271	30.1656	8.71924	0.976482	4	2.34232	0.94653	3	10.3559	0.963055	4	2.94017	0.986897	4	5.72855	0.963919	3	4.77591	1.04674	4	0.91644	1.03144	4	3.80976	1.06121	3	6.55454	0.986231	4	4.16118	0.982265	4	2.00999	1.04225	3	1.53009	0.999736	4	0.85684
XP_004008541.1	PREDICTED: ATPase ASNA1 [Ovis aries]	37.64	10	10	37	348	38.7834	4.90674	0.988387	13	7.08106	0.997278	11	8.86038	0.972641	11	7.75686	1.00841	13	3.44895	0.988947	11	1.30558	0.987612	11	1.31893	0.991831	13	4.03684	1.00976	11	2.0799	1.02019	11	4.79229	1.00197	13	4.46379	1.00961	11	5.37869	1.02088	11	2.82403
XP_004016900.1	PREDICTED: non-histone chromosomal protein HMG-14 [Ovis aries]	37.62	4	4	19	101	10.8246	9.49561	0.959286	6	3.06321	1.09266	7	5.01339	0.995491	6	3.11872	0.895955	6	1.9687	0.864666	7	5.33501	1.0559	6	5.02351	1.1216	6	3.72133	1.00015	7	2.72892	0.917996	6	12.3193	1.03105	6	3.3863	1.00531	7	5.33495	1.01997	6	3.09087
XP_004005991.1	PREDICTED: prolyl-tRNA synthetase associated domain-containing protein 1 [Ovis aries]	37.58	5	5	8	165	18.3783	6.32861	1.00171	2	7.11054	0.990122	3	1.21709	1.00448	3	1.15537	0.992297	2	3.27407	0.965892	3	0.669626	1.01548	3	4.57646	1.03895	2	2.51135	1.01539	3	3.0546	1.05046	3	4.09539	0.969488	2	8.25054	1.01251	3	1.28173	0.989958	3	5.40653
XP_004017844.1	PREDICTED: LDLR chaperone MESD [Ovis aries]	37.5	9	9	23	232	25.9181	5.90967	1.0529	7	5.74861	1.02066	10	3.81923	1.00001	6	1.16479	0.945007	7	10.4561	0.960437	10	6.24844	0.9987	6	1.39483	0.975815	7	7.91538	1.03679	10	3.37695	1.01162	6	3.58853	1.03998	7	3.59029	1.01758	10	4.02031	0.991067	6	6.58965
XP_004018389.1	PREDICTED: succinyl-CoA ligase [GDP-forming] subunit beta, mitochondrial isoform X1 [Ovis aries]	37.5	14	14	45	432	46.6086	7.15186	0.927969	18	6.44155	0.922302	13	4.14521	0.944334	14	8.77609	0.987279	18	4.96588	1.06046	13	5.58374	1.04366	14	3.99207	1.08054	18	3.94528	1.00821	13	5.09438	1.01651	14	2.97358	1.0019	18	5.58649	1.01976	13	4.67586	0.975875	14	5.04883
XP_004019669.1	PREDICTED: 4F2 cell-surface antigen heavy chain [Ovis aries]	37.44	17	17	124	577	63.2984	5.07178	0.973276	42	8.23986	1.00662	37	5.9621	0.99755	45	5.72142	0.979249	42	5.96588	1.02631	37	8.11971	0.996718	45	4.5553	1.0567	42	5.02359	0.984241	37	6.33905	0.977872	45	4.89877	1.00396	42	3.90994	0.993261	37	5.99119	1.01603	45	3.90993
XP_011995869.1	PREDICTED: translin isoform X2 [Ovis aries]	37.44	9	9	46	219	25.0302	6.88818	1.0195	15	5.88087	1.00002	14	5.14757	0.975032	17	8.34812	0.962217	15	5.8581	0.990078	14	6.10954	0.988234	17	3.18093	1.03299	15	4.0059	1.01513	14	5.0428	1.00982	17	5.33981	1.03839	15	2.80149	0.983903	14	6.60961	1.00174	17	3.33971
XP_014960458.1	PREDICTED: LOW QUALITY PROTEIN: filamin-A isoform X1 [Ovis aries]	37.33	58	59	189	2229	234.541	6.03662	0.941566	70	7.49191	0.997556	55	6.34803	1.11037	63	7.91001	0.949571	70	6.09199	0.98389	55	4.87876	1.02908	63	5.0722	1.14176	70	9.96778	0.993964	55	3.86731	0.938946	63	8.10573	0.978275	70	4.98134	1.02537	55	5.18571	0.945355	63	4.61771
XP_012041222.1	PREDICTED: TIP41-like protein isoform X3 [Ovis aries]	37.23	7	7	30	231	26.6424	5.38916	0.982389	8	5.73928	0.956259	9	9.20262	1.0075	13	6.71994	0.99565	8	3.5693	0.991591	9	6.11691	0.99124	13	4.56228	1.02045	8	6.15517	1.05813	9	3.47029	1.01332	13	1.26843	1.02316	8	3.28179	1.00543	9	2.27287	0.991534	13	4.96804
XP_004006204.1	PREDICTED: cytochrome c oxidase subunit 5B, mitochondrial [Ovis aries]	37.21	6	6	54	129	13.751	8.51416	1.06798	18	5.83807	1.01179	16	2.71131	0.952836	20	4.97761	0.952396	18	2.05411	0.993706	16	3.4315	1.0289	20	3.91538	0.928612	18	7.76142	1.06898	16	5.48337	0.956169	20	4.09644	1.05872	18	4.77844	0.94058	16	9.1681	1.08581	20	4.93382
XP_004010355.1	PREDICTED: magnesium-dependent phosphatase 1 [Ovis aries]	37.2	4	4	14	164	18.6117	7.13721	0.936334	3	1.19759	0.959572	5	7.64355	1.07529	6	13.144	1.09233	3	9.23769	1.0189	5	11.3551	0.974985	6	4.51351	1.07198	3	3.43959	1.03859	5	10.7583	1.01023	6	6.23128	1.00714	3	3.02453	1.00662	5	3.54272	0.969308	6	6.08573
XP_004008618.1	PREDICTED: heterogeneous nuclear ribonucleoprotein M isoform X12 [Ovis aries]	37.19	26	26	93	691	73.5263	8.82178	0.974751	35	7.13571	0.96352	27	7.09363	0.983402	31	5.96529	0.956327	35	5.18815	0.987261	27	5.13824	1.03455	31	4.02881	1.0423	35	7.68291	1.02253	27	5.04961	1.00483	31	8.84653	1.01486	35	2.95171	1.01838	27	6.87602	0.953994	31	3.68072
XP_004009029.1	PREDICTED: dynactin subunit 4 isoform X2 [Ovis aries]	37.17	12	12	34	460	52.3586	7.51807	1.00176	12	8.8473	0.976697	10	4.2354	1.02201	10	6.42516	0.985618	12	2.11256	1.02686	10	3.83752	0.99857	10	4.7293	0.952278	12	4.75712	0.981416	10	5.18402	1.00658	10	4.96964	1.03835	12	5.07591	1.03719	10	4.54852	0.985602	10	4.8029
XP_014950729.1	PREDICTED: LOW QUALITY PROTEIN: voltage-dependent calcium channel subunit alpha-2/delta-1 isoform X1 [Ovis aries]	37.16	33	35	172	1071	121.247	5.2749	0.958477	69	7.1686	0.971227	46	5.17043	0.995398	55	5.51541	0.980316	69	3.65014	0.952229	46	5.88564	0.989403	55	2.78331	1.03899	69	5.45754	1.05509	46	6.38083	1.0424	55	4.50965	1.03064	69	4.24977	1.00377	46	5.57998	0.974325	55	3.92954
XP_004008746.1	PREDICTED: clathrin light chain B isoform X2 [Ovis aries]	37.14	1	10	79	210	23.0751	4.64014	1.00948	1		1.01115	2	2.79936	0.978708	2	4.12411	0.9664	1		1.02471	2	7.35185	1.04881	2	3.45116	1.08504	1		0.968945	2	3.80927	0.955999	2	2.96291	0.94737	1		1.00575	2	5.25608	1.01444	2	2.00026
XP_004008567.1	PREDICTED: hsp90 co-chaperone Cdc37 [Ovis aries]	37.11	13	13	103	380	44.5519	5.17334	0.973049	36	8.55295	1.01787	29	3.24392	0.958653	38	5.44524	1.03256	36	6.53427	1.0361	29	5.79328	1.01038	38	3.95646	0.988892	36	5.86181	1.00538	29	3.61313	1.00812	38	4.67892	0.995544	36	6.37877	0.95035	29	5.74202	1.01191	38	5.01819
XP_011950240.1	PREDICTED: uncharacterized protein LOC101108414 isoform X1 [Ovis aries]	37.1	5	6	15	221	24.1903	8.63135	1.08448	3	6.05599	1.00107	2	6.6797	1.02197	6	7.24284	0.994929	3	0.338467	0.976365	2	1.43986	1.03942	6	4.32116	0.986747	3	3.8947	1.03454	2	3.9897	0.970384	6	10.0309	0.935731	3	7.21158	0.987854	2	3.6987	0.939954	6	8.33905
XP_004021893.1	PREDICTED: ectonucleotide pyrophosphatase/phosphodiesterase family member 6 isoform X1 [Ovis aries]	37.08	13	13	57	445	50.5656	6.80029	1.17245	19	12.3039	1.06286	18	7.52731	0.837427	20	10.7328	0.96482	19	4.54008	0.768765	18	14.078	1.14523	20	9.95486	0.879223	19	8.88882	0.981366	18	4.37333	1.12411	20	3.79978	0.982751	19	4.29009	1.12715	18	7.49104	0.876533	20	8.21978
XP_004009969.1	PREDICTED: general vesicular transport factor p115 isoform X4 [Ovis aries]	37.07	31	31	136	963	107.712	4.88135	0.982086	45	6.52588	0.994054	47	4.96326	0.977714	43	5.5022	0.986608	45	5.72261	1.01211	47	7.96998	1.01485	43	3.98718	1.03668	45	4.25986	0.995784	47	5.41053	1.01207	43	4.40482	0.998381	45	3.9087	0.981286	47	6.40408	1.00229	43	2.83906
XP_011952380.1	PREDICTED: succinyl-CoA:3-ketoacid coenzyme A transferase 1, mitochondrial isoform X4 [Ovis aries]	37.07	15	15	48	499	54.1791	7.91357	0.972694	16	7.63677	0.993137	17	4.16493	0.966399	14	5.30807	0.997742	16	3.62335	0.93618	17	5.96971	0.988981	14	7.47379	1.04426	16	9.56272	1.0609	17	4.92571	1.01525	14	3.8464	0.997294	16	4.02876	1.00808	17	6.48682	1.00048	14	4.84598
XP_004010351.1	PREDICTED: GMP reductase 2 [Ovis aries]	37.07	10	12	44	348	37.98	7.02002	0.95873	13	3.76373	0.969525	14	3.17869	0.969961	11	5.63098	0.96782	13	3.812	1.00855	14	6.56206	1.00118	11	4.76072	1.02676	13	2.72244	1.03471	14	4.83729	1.01485	11	5.06872	1.0754	13	2.25451	1.01116	14	5.38175	1.0115	11	3.14392
XP_014959673.1	PREDICTED: LOW QUALITY PROTEIN: protein NipSnap homolog 2 isoform X1 [Ovis aries]	37.06	12	12	63	286	33.5621	9.34912	0.956296	21	7.70817	0.919321	19	4.62639	0.936388	23	5.62593	1.01925	21	5.3337	0.981857	19	3.32606	1.00558	23	2.63563	1.01423	21	5.31422	1.0268	19	3.68575	1.04726	23	2.80551	0.998786	21	4.8789	1.06947	19	5.10265	0.991146	23	4.0653
XP_004011429.1	PREDICTED: costars family protein ABRACL [Ovis aries]	37.04	3	3	8	81	9.04087	6.29053	1.14699	2	12.9124	1.18301	3	2.04829	1.13327	3	0.620937	0.873472	2	6.34391	0.818237	3	17.7768	1.04458	3	0.00628416	1.03317	2	24.5634	1.04768	3	13.8807	0.885855	3	11.2993	0.933205	2	3.4639	0.892534	3	0.563081	1.00066	3	0.974203
XP_012038620.1	PREDICTED: protein quaking isoform X3 [Ovis aries]	37.04	8	9	32	270	29.4795	6.23975	1.01712	12	2.80225	0.967315	10	1.99644	0.971672	9	5.43606	1.00809	12	3.27041	0.994674	10	4.85214	0.999223	9	2.85271	1.00591	12	2.65172	1.03399	10	0.826224	1.00182	9	3.0549	0.968886	12	4.64724	1.00863	10	2.26087	1.02812	9	1.0611
XP_014954285.1	PREDICTED: LOW QUALITY PROTEIN: 60S ribosomal protein L27 [Ovis aries]	37.04	1	4	14	135	15.5933	10.3599	0.967189	1								1.02459	1								0.999407	1								1.012	1
XP_014948636.1	PREDICTED: Golgi-associated plant pathogenesis-related protein 1 [Ovis aries]	37.01	5	5	9	154	17.1986	9.49561	0.957091	4	3.8429	1.04479	2	1.01273	1.03155	3	8.15216	0.898444	4	5.02617	0.892121	2	8.52988	1.05361	3	2.10757	1.14385	4	2.54418	1.04866	2	5.5648	1.06509	3	1.19504	1.03668	4	2.26329	0.99836	2	0.872837	0.905092	3	3.44001
NP_001132917.1	guanine nucleotide-binding protein G(I)/G(S)/G(O) subunit gamma-11 [Ovis aries]	36.99	4	4	6	73	8.48941	5.5415	0.936937	1		0.990075	1		0.919924	4	12.3541	0.927086	1		0.853295	1		1.04928	4	2.19004	1.15557	1		1.13425	1		0.97613	4	2.86919	0.993607	1		0.998669	1		1.05586	4	3.61125
XP_014951467.1	PREDICTED: LOW QUALITY PROTEIN: drebrin isoform X1 [Ovis aries]	36.97	21	21	104	660	72.2139	4.44971	1.07728	33	4.90853	1.09713	26	7.1487	1.02926	44	7.38852	0.966683	33	5.80238	0.962775	26	9.96332	1.00212	44	5.34632	1.04613	33	7.7491	0.998011	26	4.20454	0.883561	44	4.4741	0.906033	33	8.18421	0.960283	26	5.07469	1.06362	44	4.13227
XP_004002438.1	PREDICTED: D-3-phosphoglycerate dehydrogenase isoform X1 [Ovis aries]	36.96	18	18	184	533	56.465	5.77002	1.01299	58	6.46339	0.992458	56	7.70971	0.990577	69	9.17408	0.883544	58	13.7942	1.0219	56	6.98756	1.0046	69	4.52204	1.09203	58	10.4715	0.975008	56	5.68276	0.964463	69	6.51649	1.02331	58	6.7273	1.03618	56	8.22087	1.03802	69	6.22222
XP_014950865.1	PREDICTED: adenosylhomocysteinase 3 isoform X5 [Ovis aries]	36.95	8	22	155	571	62.7854	7.78174	0.919598	7	5.78554	0.952503	8	3.87581	0.902577	13	18.8654	1.05917	7	3.40216	1.08234	8	12.5361	0.948679	13	3.8771	1.04049	7	3.58958	1.00576	8	7.10946	1.05895	13	12.1094	0.982655	7	5.55912	0.977167	8	8.51433	1.01269	13	5.60344
XP_004022430.1	PREDICTED: apoptosis-inducing factor 1, mitochondrial isoform X2 [Ovis aries]	36.95	20	20	94	609	66.1796	9.11475	0.980147	33	6.21463	0.967414	27	6.27421	0.979462	33	8.27453	1.02723	33	5.25527	0.982858	27	7.75483	1.01654	33	4.37043	1.03268	33	5.60696	0.97444	27	6.74345	0.999988	33	5.18252	0.964558	33	5.44223	1.0609	27	7.57543	0.98267	33	4.70871
XP_004015015.1	PREDICTED: vacuolar protein sorting-associated protein 35 [Ovis aries]	36.93	29	29	143	796	91.792	5.52881	1.00336	48	6.1346	0.979539	47	6.84151	1.01986	48	5.12114	0.981652	48	6.65454	1.01879	47	5.16108	0.991525	47	4.44218	0.974598	48	5.32648	1.0118	47	5.40557	1.01195	48	5.35076	1.03232	48	4.33207	0.990323	47	5.80246	0.99107	47	2.6379
XP_014953573.1	PREDICTED: dehydrogenase/reductase SDR family member 12 [Ovis aries]	36.91	11	11	26	317	35.067	8.1626	0.902461	9	8.37237	0.782269	9	11.4934	0.901709	8	8.27057	1.18402	9	17.3433	1.14996	9	12.0856	1.05566	8	3.1546	0.908312	9	6.02906	1.15887	9	5.29066	1.14019	8	5.28268	0.947043	9	1.61156	0.865665	9	13.6145	0.902697	8	6.76637
XP_004012719.1	PREDICTED: sodium/potassium-transporting ATPase subunit beta-2 [Ovis aries]	36.9	10	10	63	290	33.3985	8.1333	0.979223	21	14.2044	1.02091	20	4.58951	0.966032	22	3.30573	1.04382	21	5.04061	1.02575	20	6.43567	1.00688	22	4.59198	0.9902	21	10.449	0.973593	20	4.61496	1.01219	22	3.50672	0.996783	21	5.01093	0.99322	20	5.39161	1.00356	22	3.19171
XP_004015486.1	PREDICTED: NADH dehydrogenase [ubiquinone] 1 alpha subcomplex subunit 3 [Ovis aries]	36.9	2	2	11	84	9.31091	9.18799	1.11975	4	4.67511	0.961753	4	1.77057	0.966209	3	2.21757	0.978952	4	6.02114	1.03827	4	4.42882	0.975277	3	2.54153	1.04851	4	1.84112	0.978593	4	3.7819	1.00351	3	12.7241	0.89103	4	7.1987	1.03682	4	1.8634	1.01037	3	2.328
XP_004008911.1	PREDICTED: prefoldin subunit 1 [Ovis aries]	36.89	5	5	22	122	14.2145	6.81494	1.07789	9	3.06549	1.09802	7	6.37968	0.993255	6	5.51333	0.923711	9	7.68384	0.928896	7	6.79046	1.0274	6	4.88921	0.979215	9	3.25981	0.976953	7	7.56966	0.943701	6	2.88791	1.00682	9	2.95856	0.952788	7	3.16426	1.00823	6	3.41554
XP_004016963.1	PREDICTED: 28S ribosomal protein S36, mitochondrial [Ovis aries]	36.89	4	4	20	103	11.5819	10.1987	0.970621	9	1.4934	1.00056	4	6.25692	1.01583	7	9.84747	0.993762	9	3.95054	1.05593	4	12.0527	0.974867	7	7.94118	1.02909	9	4.79741	0.902031	4	14.7114	0.929001	7	10.535	0.998803	9	5.20666	1.05299	4	2.32547	1.02292	7	1.35444
XP_004018819.1	PREDICTED: 60S ribosomal protein L10a [Ovis aries]	36.87	8	8	34	217	24.8155	9.93506	0.956397	12	6.35777	0.937656	11	5.26259	0.960722	11	3.04251	0.964117	12	4.05344	0.985868	11	2.75971	0.996823	11	3.15199	1.0491	12	4.23628	0.999046	11	4.72171	1.02196	11	2.57151	1.01777	12	3.05035	1.07462	11	2.16903	1.00124	11	2.26741
XP_014949140.1	PREDICTED: syntaxin-12 isoform X2 [Ovis aries]	36.86	9	9	56	274	31.319	5.59229	0.98351	16	7.33032	1.05239	19	4.0368	0.965588	20	5.14288	1.04339	16	5.13168	0.9885	19	6.42846	0.992276	20	3.51867	1.01841	16	2.84355	0.990999	19	4.44528	0.991695	20	3.56242	0.96919	16	4.04907	0.971177	19	8.4165	1.052	20	3.12058
XP_004013786.1	PREDICTED: protein LZIC [Ovis aries]	36.84	6	6	23	190	21.5101	4.94482	1.09845	7	9.67721	1.19596	7	1.89968	1.0095	9	2.11404	1.11617	7	3.77253	0.936138	7	4.52754	1.06965	9	3.84911	0.943452	7	8.2387	0.955924	7	1.34579	0.827456	9	11.0629	0.773978	7	10.4782	0.901899	7	3.53787	1.08578	9	3.49638
XP_014959141.1	PREDICTED: NADH dehydrogenase [ubiquinone] flavoprotein 2, mitochondrial isoform X1 [Ovis aries]	36.8	9	9	90	269	29.4972	8.67529	1.00378	29	6.14689	1.01721	29	6.67186	0.956878	32	9.1318	0.992521	29	5.79547	1.0169	29	6.16605	1.0334	32	9.60816	1.0149	29	3.49357	0.962314	29	6.61025	0.953758	32	9.15816	0.97331	29	5.97374	1.01031	29	6.1776	1.02182	32	4.4688
XP_014951840.1	PREDICTED: uncharacterized protein C4orf3 homolog [Ovis aries]	36.76	2	2	2	68	7.85494	5.80811				1.1043	1		1.00827	1					0.937362	1		0.986874	1					0.858979	1		1.09132	1					1.10123	1		0.929749	1
XP_014960463.1	PREDICTED: B-cell receptor-associated protein 31 [Ovis aries]	36.73	12	12	101	245	27.9141	9.05615	1.01167	32	7.27578	0.977702	35	4.61208	0.985617	34	7.15788	0.986855	32	7.04699	1.00584	35	4.65168	1.01916	34	1.96657	0.969032	32	3.82936	1.00658	35	3.85594	1.00619	34	3.23556	1.02294	32	4.48664	1.00861	35	2.86271	0.964746	34	3.44012
XP_014954102.1	PREDICTED: disks large homolog 4 isoform X10 [Ovis aries]	36.7	19	20	91	673	74.8721	6.23975	0.993477	29	7.87576	1.009	27	7.08864	1.00769	22	5.8624	1.06051	29	6.61115	1.04296	27	6.7174	0.985516	22	3.70158	0.968376	29	4.99096	0.958662	27	4.88494	0.96388	22	4.81299	0.971872	29	6.28265	0.971244	27	8.65098	1.04345	22	4.18252
XP_014947941.1	PREDICTED: limbic system-associated membrane protein isoform X3 [Ovis aries]	36.69	10	10	111	338	37.3031	6.68311	1.00107	39	5.36747	0.976123	37	7.05624	0.982265	34	8.95037	1.0236	39	4.61796	0.986504	37	6.35665	1.0087	34	4.36319	0.973412	39	4.34726	1.04421	37	3.96044	1.01262	34	4.62927	1.00068	39	5.93743	1.01284	37	6.40309	1.00179	34	3.70468
XP_014960814.1	PREDICTED: AP-2 complex subunit alpha-2-like [Ovis aries]	36.67	2	2	11	90	10.0931	7.76709	1.10289	4	0.997114	1.10669	3	8.7005	1.07087	4	0.427316	0.942249	4	4.46925	1.05048	3	5.15141	1.00023	4	0.813897	1.00577	4	5.12553	0.926755	3	1.60743	1.00071	4	3.6691	0.95196	4	2.68395	0.933332	3	11.2369	0.950305	4	3.98767
XP_004012976.1	PREDICTED: V-type proton ATPase 116 kDa subunit a isoform 1 isoform X4 [Ovis aries]	36.66	28	28	195	832	95.583	6.88818	0.977201	64	7.95087	0.97822	67	5.51679	1.0115	62	7.60599	1.04503	64	6.86797	1.05478	67	6.91191	0.992389	62	6.84422	0.963039	64	3.98893	0.985575	67	5.94169	0.99558	62	7.335	1.00073	65	5.7023	0.991074	67	5.90924	1.00266	62	4.25958
XP_011959743.1	PREDICTED: ATP-dependent 6-phosphofructokinase, liver type isoform X1 [Ovis aries]	36.62	21	26	108	751	82.5349	7.35693	1.00284	28	3.84068	0.990493	32	5.17939	1.06042	33	9.08076	0.970792	28	4.18581	0.993636	32	3.34958	0.9939	33	4.31582	0.994337	28	4.53938	1.0232	32	6.38399	1.01058	33	6.52616	1.03092	28	3.48811	0.96774	32	3.40857	0.954177	33	5.09735
XP_011957231.1	PREDICTED: hepatocyte cell adhesion molecule isoform X3 [Ovis aries]	36.6	1	12	66	418	45.9921	8.98291	1.00279	2	1.06988	0.996943	1		0.974748	3	2.35749	1.02075	2	3.22718	0.991403	1		0.981966	3	1.27185	1.00693	2	3.39395	0.954913	1		1.01458	3	0.277603	0.972372	2	1.0061	1.06494	1		1.02983	3	3.80108
XP_014958691.1	PREDICTED: spectrin beta chain, non-erythrocytic 2-like [Ovis aries]	36.59	11	11	39	369	40.3305	7.82568	1.04551	13	10.1726	0.9956	13	5.51487	0.999906	13	8.68824	1.02641	13	9.29458	1.06476	13	4.82258	0.96092	13	3.64449	0.972654	13	6.14165	0.96317	13	4.61115	0.998373	13	3.24958	0.995738	13	2.79482	1.00879	13	5.52705	1.01995	13	3.16601
XP_004004443.1	PREDICTED: 40S ribosomal protein S6 [Ovis aries]	36.55	12	12	59	249	28.649	10.8433	0.989538	20	5.46052	0.947505	20	9.95743	1.00586	19	3.36743	0.965585	20	4.51677	0.998676	20	4.78528	1.01289	19	5.47718	1.029	20	2.96765	0.995439	20	5.1938	1.02662	19	3.71088	1.01942	20	3.04264	1.03826	20	5.48074	0.97724	19	4.94229
XP_014952061.1	PREDICTED: annexin A3 [Ovis aries]	36.53	9	10	29	323	35.9716	6.30322	0.952071	8	1.70563	1.02036	7	6.77806	1.00895	3	12.3093	0.947823	8	5.41741	0.960623	7	7.42133	0.941793	3	0.0215965	1.13465	8	7.46268	0.93889	7	8.82342	1.18852	3	0.717823	1.0206	8	3.61172	1.07119	7	1.03131	0.910172	3	4.31922
XP_004018986.1	PREDICTED: heat shock 70 kDa protein 1-like [Ovis aries]	36.51	2	19	254	641	70.3192	6.20166	1.07288	1		1.08158	5	15.1007				0.995544	1		0.932735	5	19.1237				1.02384	1		0.871689	5	7.50232				0.911797	1		1.06746	5	13.4436
XP_004003003.1	PREDICTED: NADH dehydrogenase [ubiquinone] 1 beta subcomplex subunit 4 [Ovis aries]	36.43	3	4	24	129	15.0759	9.65674	0.935717	7	4.3819	1.00585	8	7.13854	0.972458	7	5.66471	1.03747	7	3.18724	1.021	8	4.76108	1.00107	7	5.01675	1.02554	7	3.31223	0.966463	8	4.60445	1.01739	7	4.92151	1.01542	7	2.45718	0.994429	8	7.30146	0.950165	7	6.12452
XP_004009023.1	PREDICTED: 40S ribosomal protein S14 [Ovis aries]	36.42	5	5	33	151	16.2625	10.0522	0.985398	12	5.87768	0.975031	11	4.7642	1.02496	10	5.24883	0.977859	12	3.76394	1.01077	11	6.39359	1.02111	10	3.39616	1.05477	12	5.00371	0.996128	11	5.56329	1.03237	10	5.07715	1.04994	12	3.16832	0.974106	11	8.89027	0.981674	10	6.04934
XP_004017231.1	PREDICTED: fibrinogen gamma chain isoform X2 [Ovis aries]	36.41	15	15	67	434	49.2477	6.12549	1.08819	29	6.91268	1.10883	14	7.73362	1.13872	24	8.83348	1.18058	29	8.77333	0.911715	14	7.43916	0.964224	24	5.01285	0.717514	29	16.988	0.847539	14	6.95415	0.773504	24	17.7973	0.999801	29	4.95729	1.12736	14	8.48734	1.14662	24	7.04612
XP_004012579.1	PREDICTED: active breakpoint cluster region-related protein isoform X2 [Ovis aries]	36.41	1	26	105	813	92.4529	7.1958	1.01708	1		0.974793	2	2.08026				0.981393	1		0.945727	2	2.23522				1.0231	1		1.04057	2	1.05433				0.983011	1		1.03536	2	1.40923
XP_014948949.1	PREDICTED: glutaminase kidney isoform, mitochondrial isoform X3 [Ovis aries]	36.4	4	14	83	445	49.4473	6.62451	0.999794	8	7.05741	1.06711	11	2.29387	0.991573	10	4.87819	0.97437	8	7.16978	0.959064	11	2.56731	0.984774	10	3.57698	0.975285	8	9.15086	0.998608	11	5.37792	1.02591	10	4.91935	1.04749	8	6.23759	0.99354	11	4.22594	1.01649	10	4.2029
XP_004017114.1	PREDICTED: threonine--tRNA ligase, cytoplasmic [Ovis aries]	36.38	21	21	90	723	83.3509	6.58057	1.02872	34	6.47609	0.996861	26	5.69459	0.974862	30	6.68512	0.952769	34	5.78801	0.941916	26	6.39273	0.97688	30	6.03932	1.0175	34	4.73584	1.04178	26	6.04872	1.07382	30	7.47035	1.00763	34	4.19681	1.02312	26	3.38377	0.974067	30	4.41968
XP_004003023.1	PREDICTED: protein FAM162A [Ovis aries]	36.36	7	7	48	154	17.5814	10.0376	0.953018	16	3.41212	1.03652	16	5.86328	0.973312	16	8.90642	1.02003	16	4.2755	1.00718	16	5.67336	0.995213	16	5.10061	1.00783	16	3.7094	1.0161	16	5.33673	1.03208	16	5.66691	1.0225	16	6.82263	0.926293	16	10.2408	1.00138	16	2.59647
XP_004013182.1	PREDICTED: hematological and neurological expressed 1 protein [Ovis aries]	36.36	3	3	7	154	16.0628	5.60498	1.03485	3	4.49478	0.955834	2	0.3818	0.958102	2	7.92021	1.00149	3	2.09497	0.824478	2	2.61475	1.01582	2	7.646	1.01438	3	2.40291	1.27701	2	11.4535	1.00968	2	2.26642	0.987826	3	5.31901	0.898696	2	15.5359	1.01098	2	0.0799948
XP_014948064.1	PREDICTED: GMP synthase [glutamine-hydrolyzing] isoform X1 [Ovis aries]	36.36	20	20	46	693	76.5419	6.82959	1.03261	16	5.1903	0.984018	10	7.52764	0.987547	20	7.15494	0.978687	16	5.93698	1.03356	10	5.31409	1.00476	20	3.27728	0.965994	16	2.37047	0.982545	10	4.39843	0.992683	20	7.3427	1.02808	16	4.48529	0.983857	10	3.91889	0.995691	20	3.91182
XP_004011840.1	PREDICTED: oxidation resistance protein 1 isoform X1 [Ovis aries]	36.35	3	28	91	872	97.7107	5.46533	1.02139	4	6.98694	1.03123	4	1.74688				1.05332	4	8.36607	1.04919	4	3.20476				0.986066	4	1.57136	0.937339	4	7.69981				0.914983	4	13.8176	0.944486	4	1.01827
XP_012002545.1	PREDICTED: cullin-3 isoform X2 [Ovis aries]	36.33	26	27	108	746	86.4401	7.98682	0.989401	37	5.23761	0.983351	34	6.44193	0.976923	34	8.65298	1.02243	37	3.84558	1.01856	34	5.39546	0.979515	34	3.30201	1.00796	37	5.07323	0.994482	34	4.58817	1.03496	34	4.08894	0.992796	37	3.26996	1.00141	34	4.17518	0.99485	34	3.75879
XP_014960479.1	PREDICTED: CD99 antigen-like protein 2 isoform X1, partial [Ovis aries]	36.32	6	6	22	201	20.979	4.76709	1.05706	6	14.6725	1.06613	7	2.78769	0.975903	9	3.8231	0.988652	6	4.10599	1.02282	7	4.00723	0.965356	9	6.92745	1.04252	6	9.5223	1.05213	7	12.1099	0.967965	9	6.03629	0.903105	6	3.53393	0.865305	7	9.88958	1.03867	9	3.37045
XP_014951495.1	PREDICTED: LOW QUALITY PROTEIN: paralemmin-1 isoform X1 [Ovis aries]	36.31	14	15	188	504	55.0498	4.98291	1.04426	65	9.26746	1.05728	56	8.88018	1.04929	62	8.75942	1.05751	65	7.52511	1.0107	56	15.1062	1.01379	62	4.94118	0.993876	64	9.49457	1.05235	56	12.1081	0.933635	62	12.7302	0.882858	65	10.6268	0.853521	56	9.87647	1.02673	62	9.46458
XP_014958683.1	PREDICTED: LOW QUALITY PROTEIN: spectrin beta chain, non-erythrocytic 2 isoform X1 [Ovis aries]	36.3	49	62	255	1868	211.196	6.34131	0.99125	52	4.55437	0.962927	60	4.83905	0.999229	53	6.42707	1.02468	52	6.57834	1.04996	60	3.24792	0.971875	53	4.21774	0.985418	52	5.41343	0.983832	60	4.90963	1.01153	53	4.1597	0.991359	52	5.22588	1.0192	60	5.04821	1.02434	53	3.55247
XP_004008092.1	PREDICTED: calumenin isoform X1 [Ovis aries]	36.19	9	9	30	315	37.0535	4.64014	1.07573	9	5.70018	1.32707	10	8.99205	1.09209	11	4.96125	1.01463	9	2.43451	0.982377	10	8.11806	1.10664	11	2.65956	1.01459	9	6.34763	0.846075	10	5.62088	0.71936	11	17.8266	0.862734	9	4.9256	0.824658	10	11.6864	1.10776	11	1.78556
NP_001138650.1	reticulon-4 [Ovis aries]	36.18	1	6	174	199	22.3633	9.30518	0.992356	1		0.927548	1		1.28765	1		0.926665	1		1.11753	1		0.890096	1		0.939157	1		0.942273	1		1.01853	1		1.14242	1		1.04388	1		0.885791	1
XP_014949641.1	PREDICTED: LOW QUALITY PROTEIN: endophilin-B2 isoform X1 [Ovis aries]	36.18	14	15	68	398	44.2786	5.47803	0.998266	23	5.59287	0.985829	22	2.9051	0.959404	18	8.10876	1.02166	23	5.15205	1.04078	22	4.92674	1.00575	18	7.05042	0.962915	23	4.06914	0.978245	22	4.73024	1.00395	18	4.63135	1.01353	23	3.71087	0.973435	22	3.42451	1.00016	18	3.30281
XP_012010034.2	PREDICTED: protein NipSnap homolog 3A isoform X1 [Ovis aries]	36.18	6	6	16	199	23.0679	8.85107	0.981425	5	11.0578	1.02844	6	6.23285	1.03398	5	2.5669	0.942861	5	1.21412	1.00952	6	3.24124	1.00852	5	7.04652	0.982118	5	17.3352	0.982654	6	3.33932	1.00864	5	5.58469	1.02918	5	9.19372	0.992447	6	1.44929	0.965639	5	6.06321
XP_014948816.1	PREDICTED: LOW QUALITY PROTEIN: nck-associated protein 1 isoform X1 [Ovis aries]	36.16	40	40	161	1134	129.26	6.53662	1.00465	61	7.3487	0.978025	50	7.5489	0.99674	50	7.49352	0.999602	61	6.32122	1.04181	50	8.09423	0.995434	50	5.19519	0.992149	61	6.85722	0.98003	50	5.44588	1.00418	50	5.73164	1.016	61	5.33726	1.01889	50	4.77659	1.01905	50	3.41168
XP_004010315.1	PREDICTED: acidic leucine-rich nuclear phosphoprotein 32 family member A isoform X1 [Ovis aries]	36.14	4	9	48	249	28.6002	4.08154	1.12735	5	8.45016	1.28371	5	4.8562	1.11451	4	7.36206	0.960466	5	5.2013	0.948531	5	7.3521	1.1052	4	2.13284	1.00805	5	3.98148	0.857198	5	5.72465	0.716336	4	10.0468	0.887079	5	1.22662	0.849037	5	3.20322	1.0669	4	3.03469
XP_011960976.1	PREDICTED: angiotensinogen [Ovis aries]	36.13	11	11	49	476	51.2279	7.03467	0.854055	19	9.98199	0.995822	15	5.73071	0.946793	14	6.59642	1.15119	19	6.35578	1.07987	15	5.19469	1.00635	14	4.13502	1.00577	19	5.62289	0.949089	15	3.63578	0.909453	14	3.95894	0.993626	19	5.12453	0.961369	15	7.0264	1.13283	14	2.15794
XP_004010385.1	PREDICTED: proteasome subunit beta type-5 [Ovis aries]	36.12	8	8	45	263	28.6913	7.02002	0.954362	15	3.37047	1.06109	15	3.91032	1.02637	15	13.5842	0.960568	15	4.32626	0.96658	15	7.67506	1.00493	15	2.6226	1.00923	15	2.89779	1.0013	15	2.89521	1.02109	15	6.6595	1.05842	15	3.68277	0.989816	15	3.41057	1.01978	15	2.49526
XP_004011597.1	PREDICTED: acetyl-CoA acetyltransferase, cytosolic isoform X1 [Ovis aries]	36.11	12	12	38	432	44.7699	7.44482	1.00885	12	5.25336	0.99517	10	4.37896	1.00349	16	4.62613	1.01674	12	4.37452	1.04149	10	4.91088	0.986866	16	4.0301	0.970867	12	4.31432	1.0094	10	5.08148	1.01392	16	5.24156	1.02222	12	2.46482	0.965501	10	4.20594	1.01041	16	5.20563
XP_004009710.1	PREDICTED: LOW QUALITY PROTEIN: CDGSH iron-sulfur domain-containing protein 2 isoform X1 [Ovis aries]	36.09	5	5	12	133	15.0493	9.71533	1.0312	5	5.06352	0.979882	4	6.25825	1.08354	3	3.30435	0.923955	5	6.70904	0.944102	4	2.51011	0.893598	3	3.89759	0.930326	5	6.10429	1.00052	4	1.10266	0.945441	3	0.569181	1.063	5	6.15796	1.0534	4	6.40141	0.953065	3	11.6877
XP_014949579.1	PREDICTED: LOW QUALITY PROTEIN: endothelial differentiation-related factor 1 isoform X1 [Ovis aries]	36.08	6	6	31	158	17.315	10.0962	1.03405	10	7.07533	1.01787	11	7.01557	0.985349	10	9.77929	0.981012	10	4.27427	0.884794	11	5.38086	0.990441	10	3.86555	1.01378	10	5.0137	1.02748	11	7.36436	1.02828	10	8.9598	0.993973	10	6.03085	1.02698	11	6.85214	1.01082	10	3.04901
NP_001267609.1	translationally-controlled tumor protein [Ovis aries]	36.05	6	6	57	172	19.5686	4.93213	1.03817	15	4.03817	1.04043	26	3.53055	1.00748	16	4.41645	1.02071	15	2.93216	1.01545	26	5.59078	1.01348	16	3.08208	0.995687	15	3.53829	0.984011	26	4.43805	0.945733	16	4.86812	0.949188	15	3.51858	0.962387	26	3.37051	1.04028	16	5.27417
XP_014950032.1	PREDICTED: nucleosome assembly protein 1-like 1 isoform X3 [Ovis aries]	36.03	3	9	53	383	44.6149	4.56396	1.02909	5	0.173767	1.08793	4	0.616915	0.993191	7	5.5918	0.993529	5	2.86963	0.935641	4	2.55039	0.993044	7	6.50021	1.03597	5	3.68866	1.0231	4	1.17137	0.961159	7	5.8669	0.945285	5	4.55877	0.940067	4	6.46938	1.02972	7	2.37583
XP_014947814.1	PREDICTED: immunoglobulin superfamily member 8 isoform X1 [Ovis aries]	36.02	14	14	124	558	58.9339	6.75635	1.00001	41	7.06157	0.989599	38	5.03348	0.957133	45	6.76334	1.00912	41	4.98172	1.00893	38	5.07143	0.986269	45	6.25621	0.946696	41	4.34077	0.99869	38	5.18359	1.01971	45	3.56087	1.03836	41	5.96115	1.00387	38	4.8812	1.01612	45	5.24091
XP_014952615.1	PREDICTED: gephyrin isoform X7 [Ovis aries]	35.97	21	22	73	784	85.318	5.90967	1.0064	21	4.18133	1.0174	26	7.18927	1.00364	24	8.73595	0.942205	21	4.80773	0.961694	26	4.38729	0.995898	24	3.48548	1.03155	21	6.0863	0.997789	26	5.6704	1.03261	24	5.51365	1.00416	21	4.39235	1.02269	26	6.91767	0.981618	24	2.62144
XP_014959855.1	PREDICTED: LOW QUALITY PROTEIN: coiled-coil domain-containing protein 6 [Ovis aries]	35.92	17	17	70	476	53.8213	9.5542	1.04317	19	6.83454	1.0439	24	6.14223	1.00915	27	7.55072	1.01609	19	5.11827	0.946571	24	4.64712	1.01329	27	2.77943	1.00045	19	6.69678	1.01469	24	6.8397	0.978634	27	6.20195	0.951478	19	2.64818	0.960589	24	5.27337	0.983757	27	3.93818
XP_012027848.1	PREDICTED: prolyl endopeptidase-like isoform X3 [Ovis aries]	35.89	17	17	52	638	73.1917	5.38916	1.01849	17	7.45781	0.9394	17	6.70181	1.00675	18	6.80343	1.00764	17	6.48902	1.03552	17	7.32599	0.985917	18	2.69711	0.953659	17	4.86798	1.05745	17	4.50668	1.00391	18	4.46116	1.02259	17	5.19781	0.989233	17	3.10518	0.98693	18	3.27875
XP_012029094.1	PREDICTED: neuronal growth regulator 1 isoform X1 [Ovis aries]	35.88	9	9	46	354	38.6383	6.21436	0.918129	17	4.32911	0.919071	16	6.41872	1.0661	13	6.34042	1.02384	17	4.79169	0.95402	16	7.85836	1.0745	13	6.45189	1.03121	17	4.23255	1.08274	16	5.15145	0.948335	13	6.35167	1.02225	17	2.9354	1.03951	16	4.88358	1.00785	13	7.35752
XP_004018400.1	PREDICTED: 60S ribosomal protein L17 isoform X1 [Ovis aries]	35.87	5	6	38	184	21.3834	10.1841	0.949104	10	3.96512	0.9778	10	5.72042	0.931754	11	4.32487	0.990998	10	3.63145	0.995813	10	7.52825	1.0578	11	5.76378	1.04707	10	2.20834	1.04538	10	3.00734	1.03108	11	1.93459	1.00521	10	1.59254	0.9988	10	3.41415	0.960585	11	4.15432
XP_004009069.2	PREDICTED: cytoplasmic FMR1-interacting protein 2 isoform X2 [Ovis aries]	35.86	24	46	159	1291	149.716	7.37158	0.992368	32	6.78895	0.981806	25	5.84213	0.984653	25	3.21348	0.996856	32	5.3652	1.04186	25	8.11935	0.970293	25	4.01498	0.983098	32	3.8711	0.971685	25	5.37077	1.03189	25	4.83887	1.02612	32	4.75345	1.01006	25	6.06399	1.01895	25	2.10151
XP_014954049.1	PREDICTED: LOW QUALITY PROTEIN: adapter molecule crk isoform X1 [Ovis aries]	35.86	8	8	31	304	33.9271	5.71924	1.05292	13	6.16277	1.15626	8	9.60193	0.968385	10	4.08286	1.05047	13	5.35638	0.927096	8	3.52938	1.03679	10	2.61034	1.01271	13	7.78471	0.972175	8	6.79708	0.899307	10	4.56387	0.90242	13	4.27061	0.952064	8	8.6971	1.07739	10	3.8013
XP_014958744.1	PREDICTED: transaldolase isoform X1, partial [Ovis aries]	35.85	12	12	60	318	35.5804	6.59521	1.02851	21	7.8894	0.970002	17	4.62396	0.993964	21	6.9486	1.00916	21	6.7452	1.00734	17	6.66244	0.976542	21	2.44226	0.979146	21	3.10684	0.98573	17	8.30433	1.03679	21	4.24303	0.998566	21	4.6516	1.03233	17	4.57748	1.00534	21	4.59558
XP_014950829.1	PREDICTED: chromobox protein homolog 3 isoform X2 [Ovis aries]	35.84	6	6	24	173	19.6958	5.12256	0.983139	6	1.45655	1.09921	10	3.16808	1.01353	8	3.03502	1.00851	6	3.83025	0.980411	10	2.87181	1.05988	8	3.23609	1.05811	6	3.35856	0.970169	10	4.65123	0.890367	8	2.81315	0.962387	6	5.27869	0.941872	10	9.15894	1.03777	8	2.54838
[truncated: 4,511 more rows]

## Sheet: Table S3
Table S3 . The quantification results of PRM assay of selected proteins in different groups.
[truncated: 18 more rows]

[truncated: 12 more sheets: Table S4, Table S5, Table S6, Table S7, Table S8, Table S9, Table S10, Table S11, Table S12, Table S13, Table S14, Table S15]
